# Supplementary material for: 1,5-Bis(2-meth­oxy­benzyl­idene)thio­carbonohydrazide methanol monosolvate
Source: Acta Crystallogr Sect E Struct Rep Online. 2013 Jun 22;69(Pt 7):o1147. doi: 10.1107/S1600536813016954 (PMC3770410; doi:10.1107/S1600536813016954)
Supplement: Supplementary file 2 [file e-69-o1147-Isup2.hkl]

# 
# h,k,l, Fc-squared, Fo-squared, sigma(Fo-squared) and status flag 
# 
data_I
_shelx_title ' 2 in P-1' 
_shelx_refln_list_code          4 
_shelx_F_calc_maximum      108.55 
_exptl_crystal_F_000       396.00 
_reflns_d_resolution_high  0.8395 
 
loop_ 
 _symmetry_equiv_pos_as_xyz 
 'x, y, z' 
 '-x, -y, -z' 
 
_cell_length_a     7.7223 
_cell_length_b    10.2320 
_cell_length_c    12.6481 
_cell_angle_alpha  85.938 
_cell_angle_beta   80.796 
_cell_angle_gamma  79.550 
 
_shelx_F_squared_multiplier     1.000 
 
loop_ 
 _refln_index_h 
 _refln_index_k 
 _refln_index_l 
 _refln_F_squared_calc 
 _refln_F_squared_meas 
 _refln_F_squared_sigma 
 _refln_observed_status 
   1   0   0     1927.49     2020.18     79.36 o 
   2   0   0     3494.44     3509.55    137.72 o 
   3   0   0      437.30      448.85     14.38 o 
   4   0   0      666.62      694.79     16.75 o 
   5   0   0       25.85       20.68      0.94 o 
   6   0   0       96.65       97.06      2.77 o 
   7   0   0        0.20        0.21      0.42 o 
   8   0   0        1.47        2.53      0.57 o 
  -8   1   0        4.41        5.65      0.70 o 
  -7   1   0        3.67        4.05      0.59 o 
  -6   1   0       98.12      108.62      3.08 o 
  -4   1   0        3.50        4.73      0.56 o 
  -3   1   0        4.94       10.03      0.35 o 
  -1   1   0     1052.21     1152.20     29.78 o 
   0   1   0        9.68        5.12      0.42 o 
   1   1   0      127.23      124.58      5.10 o 
   2   1   0     9444.84     9035.36    304.62 o 
   3   1   0       96.11      106.14      2.80 o 
   4   1   0       39.07       33.99      0.93 o 
   5   1   0        2.95        4.87      0.30 o 
   6   1   0       18.06       17.47      1.06 o 
   7   1   0       27.72       30.74      1.49 o 
   8   1   0        1.30        1.22      0.50 o 
   9   1   0        1.88        1.97      0.63 o 
  -8   2   0       12.41       11.34      0.94 o 
  -7   2   0        7.87        8.90      0.64 o 
  -6   2   0        0.17        0.28      0.34 o 
  -5   2   0        0.92        1.13      0.29 o 
  -4   2   0     3196.66     3183.01     73.48 o 
  -3   2   0      467.64      513.23     15.14 o 
  -2   2   0        0.44       -0.02      0.13 o 
   0   2   0     2874.08     2747.36    107.89 o 
   1   2   0      668.57      724.85     21.69 o 
   2   2   0     3275.20     3339.04     85.60 o 
   3   2   0      345.97      314.33      8.13 o 
   4   2   0       56.51       47.95      1.39 o 
   5   2   0      149.18       57.91      2.54 o 
   6   2   0        1.07        0.56      0.41 o 
   7   2   0       12.93       12.79      0.93 o 
   8   2   0        3.20        3.21      0.58 o 
   9   2   0        1.37        1.44      0.59 o 
  -8   3   0        0.33        1.33      0.62 o 
  -7   3   0        0.11       -0.21      0.39 o 
  -6   3   0      439.70      455.06     12.00 o 
  -5   3   0      130.62      144.71      4.00 o 
  -4   3   0       69.78       71.99      2.11 o 
  -3   3   0      265.54      269.92      7.13 o 
  -2   3   0     1029.35     1005.38     39.49 o 
  -1   3   0      797.81      838.73     32.94 o 
   0   3   0     2086.96     2082.35     82.01 o 
   1   3   0      285.07      258.21     10.25 o 
   2   3   0      437.48      479.54     12.32 o 
   3   3   0      450.90      456.73     11.76 o 
   4   3   0      237.38      261.05      6.81 o 
   5   3   0      244.60      238.88      6.25 o 
   6   3   0       10.23       14.02      0.99 o 
   7   3   0        2.09        1.70      0.52 o 
   8   3   0        4.19        5.52      0.72 o 
   9   3   0        0.01        0.06      0.52 o 
  -7   4   0        8.03        7.74      0.70 o 
  -6   4   0       39.47       39.79      1.47 o 
  -5   4   0       49.06       39.60      1.39 o 
  -4   4   0       29.99       31.35      1.15 o 
  -3   4   0        7.39        5.70      0.73 o 
  -2   4   0       43.59       24.47      1.33 o 
  -1   4   0      604.06      601.73     23.78 o 
   0   4   0     1506.70     1626.01     63.63 o 
   1   4   0     1031.36     1083.98     42.48 o 
   2   4   0      201.55      257.18      6.71 o 
   3   4   0      387.11      442.99     11.46 o 
   4   4   0       13.44       13.95      0.60 o 
   6   4   0       39.90       39.87      1.25 o 
   7   4   0        3.66        2.77      0.59 o 
   8   4   0       18.50       19.94      1.31 o 
  -7   5   0        7.75        7.09      1.19 o 
  -6   5   0        0.19        0.29      0.81 o 
  -5   5   0        8.50        7.47      1.08 o 
  -4   5   0       58.85       65.73      3.20 o 
  -3   5   0      389.73      360.01     14.54 o 
  -2   5   0      325.90      228.34      9.34 o 
  -1   5   0      589.42      709.18     28.03 o 
   0   5   0        1.67        0.79      0.42 o 
   1   5   0     1119.49     1343.80     52.67 o 
   2   5   0      950.48     1041.51     26.69 o 
   3   5   0      292.40      301.40      7.88 o 
   4   5   0      115.39      104.34      2.87 o 
   5   5   0        1.98        1.51      0.56 o 
   6   5   0       27.40       23.55      0.94 o 
   7   5   0        1.80        2.50      0.58 o 
   8   5   0        6.54        8.19      0.91 o 
  -7   6   0        2.03        0.98      1.00 o 
  -6   6   0        3.44        3.16      1.04 o 
  -5   6   0       59.68       64.34      3.33 o 
  -4   6   0       29.47       33.67      2.06 o 
  -3   6   0        9.88        2.44      0.57 o 
  -1   6   0      154.08      152.63      6.42 o 
   0   6   0      163.49      153.47      6.39 o 
   1   6   0      336.47      383.37     15.32 o 
   2   6   0      319.58      332.78     11.24 o 
   3   6   0       59.68       79.29      2.28 o 
   4   6   0        0.01        0.27      0.40 o 
   5   6   0       11.10        8.70      0.77 o 
   6   6   0        0.07        0.29      0.36 o 
   7   6   0        2.75        3.80      0.68 o 
   8   6   0        0.17        0.14      0.56 o 
  -6   7   0        2.07        3.13      1.05 o 
  -5   7   0       13.72       16.57      1.52 o 
  -4   7   0        3.84        2.55      0.83 o 
  -3   7   0       83.04       82.98      3.93 o 
  -2   7   0       62.95       67.40      3.25 o 
  -1   7   0       26.63       30.18      1.82 o 
   0   7   0      266.83      285.28     11.61 o 
   1   7   0       37.94       31.25      1.72 o 
   2   7   0       94.54       91.94      3.29 o 
   3   7   0       14.27        9.88      0.62 o 
   4   7   0       40.67       45.43      1.98 o 
   5   7   0        0.93        4.00      0.63 o 
   6   7   0        7.27        7.56      0.81 o 
   7   7   0       53.51       46.43      2.23 o 
   8   7   0       61.11       56.84      2.64 o 
  -5   8   0        7.52        7.29      1.22 o 
  -4   8   0       26.20       21.91      1.66 o 
  -3   8   0       40.60       41.05      2.34 o 
  -2   8   0       65.68       65.07      3.23 o 
  -1   8   0       11.37        9.92      1.11 o 
   0   8   0        3.35        2.77      0.69 o 
   1   8   0       19.79       16.71      1.04 o 
   2   8   0       73.68       74.71      2.25 o 
   3   8   0        5.00        5.14      0.51 o 
   4   8   0       14.17       14.22      1.10 o 
   5   8   0       85.46       84.87      3.40 o 
   6   8   0      122.42      103.47      4.05 o 
   7   8   0       27.03       26.94      1.64 o 
  -4   9   0        7.54        8.95      1.27 o 
  -3   9   0        0.04       -0.36      0.62 o 
  -2   9   0        1.87        2.27      0.75 o 
  -1   9   0        6.36        6.60      1.03 o 
   0   9   0       36.43       35.30      2.13 o 
   1   9   0       20.19       15.04      0.85 o 
   2   9   0        2.75        1.55      0.47 o 
   3   9   0      174.73      183.74      6.73 o 
   4   9   0      321.25      296.63     10.52 o 
   5   9   0       91.48       94.15      3.76 o 
   6   9   0        0.99        0.08      0.58 o 
   7   9   0       13.77       13.31      0.91 o 
  -3  10   0        7.48        4.84      1.06 o 
  -2  10   0        4.49        3.91      0.92 o 
  -1  10   0        0.66        1.30      0.79 o 
   0  10   0        9.41        8.05      0.83 o 
   1  10   0      115.92      120.71      3.53 o 
   2  10   0      137.51      138.10      6.50 o 
   3  10   0       77.63       73.12      3.09 o 
   4  10   0        0.00        0.37      0.53 o 
   5  10   0       29.27       29.23      1.68 o 
   6  10   0       13.62       11.38      1.11 o 
  -2  11   0        1.78        1.82      0.91 o 
  -1  11   0       41.96       38.57      1.53 o 
   0  11   0       68.22       75.66      2.44 o 
   1  11   0       14.81       15.02      0.92 o 
   2  11   0        2.21        2.12      0.62 o 
   3  11   0        6.74        5.28      0.82 o 
   4  11   0        0.07        0.05      0.52 o 
   5  11   0       55.11       57.81      2.69 o 
   1  12   0        2.16        1.41      0.52 o 
   2  12   0        2.24        2.42      0.66 o 
  -2 -12   1        1.51        1.25      0.67 o 
  -1 -12   1       12.22       12.17      1.10 o 
  -5 -11   1       14.25       13.82      1.30 o 
  -4 -11   1        3.84        3.19      0.74 o 
  -3 -11   1       10.02        8.67      0.96 o 
  -2 -11   1        9.44        8.77      0.93 o 
  -1 -11   1       46.64       44.24      1.63 o 
   0 -11   1       81.86       90.24      2.80 o 
   1 -11   1       32.99       32.99      1.38 o 
   2 -11   1        0.61       -0.07      0.45 o 
  -6 -10   1        0.32       -0.75      0.54 o 
  -5 -10   1       10.70        9.83      1.04 o 
  -4 -10   1        2.39        2.38      0.66 o 
  -3 -10   1       25.80       24.49      1.46 o 
  -2 -10   1      194.20      177.10      6.55 o 
  -1 -10   1      115.60      104.58      3.11 o 
   0 -10   1        1.19        1.26      0.45 o 
   1 -10   1        6.87        3.33      0.53 o 
   2 -10   1        1.12        0.13      0.42 o 
   3 -10   1        5.33        6.89      1.18 o 
  -7  -9   1        3.20        2.45      0.64 o 
  -6  -9   1        0.50       -0.23      0.56 o 
  -5  -9   1       31.72       32.98      1.74 o 
  -4  -9   1      164.36      154.49      5.76 o 
  -3  -9   1      160.10      149.90      5.59 o 
  -2  -9   1       79.35       78.59      2.40 o 
  -1  -9   1       10.22        6.98      0.59 o 
   0  -9   1       21.52       20.59      0.95 o 
   1  -9   1       50.92       44.38      1.55 o 
   2  -9   1       24.63       23.95      1.70 o 
   3  -9   1        0.15        0.24      0.73 o 
   4  -9   1        8.66        9.46      1.32 o 
  -7  -8   1       22.02       24.10      1.10 o 
  -6  -8   1      106.48       94.51      3.78 o 
  -5  -8   1       36.08       31.86      1.65 o 
  -4  -8   1        2.74        2.52      0.57 o 
  -3  -8   1       34.12       31.12      1.61 o 
  -2  -8   1        1.98        2.06      0.39 o 
  -1  -8   1       13.76        9.81      0.69 o 
   0  -8   1      145.25      154.09      4.27 o 
   1  -8   1        0.13        1.28      0.68 o 
   2  -8   1       17.71       16.02      1.34 o 
   3  -8   1        5.77        4.19      0.85 o 
   4  -8   1        0.59        0.45      0.78 o 
   5  -8   1       22.24       19.58      1.77 o 
  -8  -7   1       24.01       21.03      1.41 o 
  -7  -7   1       16.79       17.56      0.91 o 
  -6  -7   1       10.89       13.21      1.11 o 
  -5  -7   1        2.59        3.06      0.63 o 
  -4  -7   1        3.61        3.44      0.58 o 
  -3  -7   1        9.70        8.60      0.85 o 
  -2  -7   1      390.77      372.01     14.85 o 
  -1  -7   1        0.91        0.05      0.53 o 
   0  -7   1       94.97       85.84      2.49 o 
   1  -7   1       16.14       12.40      1.09 o 
   2  -7   1        1.78        1.48      0.64 o 
   3  -7   1       66.33       63.96      3.20 o 
   4  -7   1        2.39        0.40      0.68 o 
   5  -7   1        1.00        2.64      0.94 o 
   6  -7   1        3.62        6.06      1.21 o 
  -8  -6   1        0.11       -0.17      0.59 o 
  -7  -6   1        1.46        1.83      0.60 o 
  -6  -6   1        7.33        5.61      0.52 o 
  -5  -6   1       44.82       50.76      2.19 o 
  -4  -6   1      694.93      717.79     24.53 o 
  -3  -6   1       15.27       13.11      1.80 o 
  -2  -6   1        1.87        1.84      0.30 o 
  -1  -6   1       52.90       71.04      2.05 o 
   0  -6   1       60.57       61.60      2.81 o 
   1  -6   1      399.39      460.92     18.41 o 
   2  -6   1        7.06        4.19      0.74 o 
   4  -6   1        3.81        5.74      0.94 o 
   5  -6   1       39.19       34.58      2.15 o 
   6  -6   1       14.36       13.20      1.45 o 
   7  -6   1        3.92        4.94      1.17 o 
  -8  -5   1        3.70        3.91      0.72 o 
  -7  -5   1        3.87        3.59      0.66 o 
  -6  -5   1       83.45       76.87      2.17 o 
  -5  -5   1        0.44        1.56      0.48 o 
  -4  -5   1       36.32       41.52      1.80 o 
  -3  -5   1       40.79       31.73      1.02 o 
  -2  -5   1      434.79      537.17     13.88 o 
  -1  -5   1      559.06      631.64     24.88 o 
   0  -5   1      250.90      305.61     12.24 o 
   1  -5   1        0.69       -0.20      0.42 o 
   2  -5   1       34.92       33.95      1.80 o 
   4  -5   1      133.46      145.54      6.29 o 
   5  -5   1       19.88       16.60      1.44 o 
   6  -5   1        0.21       -0.25      0.77 o 
   7  -5   1        2.74        2.84      1.02 o 
  -8  -4   1       24.16       24.44      1.42 o 
  -7  -4   1        7.26        7.07      0.77 o 
  -6  -4   1       11.71       12.93      0.74 o 
  -4  -4   1       61.39       67.05      1.88 o 
  -3  -4   1      191.30      254.20      6.62 o 
  -2  -4   1      202.07      222.09      5.80 o 
  -1  -4   1      584.65      548.93     21.59 o 
   0  -4   1       13.88       18.39      1.03 o 
   1  -4   1     1119.21     1168.30     45.83 o 
   2  -4   1      823.22      810.06     31.93 o 
   3  -4   1       19.47       21.87      1.41 o 
   4  -4   1       12.78       13.16      1.22 o 
   5  -4   1       27.89       32.34      1.22 o 
   6  -4   1       16.33       14.05      0.89 o 
   7  -4   1       39.41       37.53      1.48 o 
  -8  -3   1        0.20        0.11      0.55 o 
  -7  -3   1        0.97       -0.05      0.44 o 
  -6  -3   1       44.59       43.21      1.33 o 
  -5  -3   1        7.73       10.16      1.09 o 
  -4  -3   1        0.41        0.12      0.28 o 
  -3  -3   1      221.69      218.58      5.70 o 
  -2  -3   1        7.13        7.59      0.35 o 
  -1  -3   1      496.62      433.65     25.71 o 
   0  -3   1      270.81      279.08      7.22 o 
   1  -3   1        2.36        1.46      0.34 o 
   3  -3   1        0.43        0.74      0.24 o 
   4  -3   1      130.17      128.11      3.55 o 
   5  -3   1      202.72      209.06      5.66 o 
   6  -3   1      374.06      391.26     21.37 o 
   7  -3   1        3.02        3.49      0.51 o 
   8  -3   1        3.10        2.91      0.58 o 
  -8  -2   1        3.45        2.14      0.55 o 
  -7  -2   1       20.53       17.32      1.09 o 
  -6  -2   1        1.13        1.12      0.30 o 
  -5  -2   1      463.73      478.61      9.90 o 
  -4  -2   1       98.94       91.66      2.01 o 
  -3  -2   1        3.36        5.58      0.77 o 
  -2  -2   1      330.43      328.28      8.45 o 
  -1  -2   1      890.56      845.49     34.53 o 
   0  -2   1      928.41      958.28     29.93 o 
   1  -2   1       53.96       38.83      1.75 o 
   3  -2   1     1271.38     1350.08     34.75 o 
   4  -2   1     2860.55     2993.03     77.19 o 
   5  -2   1       24.37       26.67      0.99 o 
   6  -2   1       21.02       19.31      1.06 o 
   7  -2   1        5.48        4.95      0.52 o 
   8  -2   1       37.70       36.97      1.77 o 
  -8  -1   1        1.80        3.32      0.61 o 
  -7  -1   1      106.78      106.64      4.05 o 
  -6  -1   1       10.57       10.56      0.85 o 
  -5  -1   1        0.31        0.05      0.14 o 
  -4  -1   1      119.09      126.39      2.70 o 
  -3  -1   1      155.99      152.70      3.21 o 
  -2  -1   1      530.66      500.94     10.30 o 
  -1  -1   1      545.37      601.48     20.32 o 
   0  -1   1     3641.85     3091.68    121.03 o 
   2  -1   1     9380.74    10035.32    392.73 o 
   3  -1   1       90.50       98.87      3.39 o 
   4  -1   1      245.69      240.45      5.02 o 
   5  -1   1        6.95        4.33      0.72 o 
   6  -1   1      208.82      209.60     11.72 o 
   7  -1   1       27.09       31.84      1.20 o 
   8  -1   1       18.23       19.95      1.19 o 
  -8   0   1        0.70        1.20      0.54 o 
  -7   0   1        3.94        3.68      0.60 o 
  -6   0   1        2.25        2.92      0.37 o 
  -5   0   1       12.23       12.57      0.68 o 
  -4   0   1      113.76      110.55      7.02 o 
  -3   0   1        1.05        7.66      0.42 o 
  -2   0   1       24.21       26.67      0.64 o 
  -1   0   1      261.06      256.66     10.11 o 
   0   0   1     3309.10     3458.34    135.52 o 
   1   0   1       66.55       69.40      2.92 o 
   2   0   1    11673.34     9978.36    867.08 o 
   3   0   1     1137.51     1132.04     44.36 o 
   4   0   1     1452.67     1410.76     36.14 o 
   5   0   1      287.88      124.30      4.48 o 
   6   0   1      194.03      212.57      5.72 o 
   7   0   1       24.70       26.29      1.69 o 
   8   0   1        4.09        5.23      0.67 o 
   9   0   1        0.02       -0.42      0.55 o 
  -8   1   1        2.74        2.80      0.58 o 
  -7   1   1        3.39        3.74      0.56 o 
  -6   1   1        0.90        1.36      0.34 o 
  -5   1   1        1.58        2.35      0.22 o 
  -4   1   1       58.88       63.24      1.42 o 
  -3   1   1      152.67      150.45      3.16 o 
  -2   1   1    11783.41    10993.82    263.92 o 
  -1   1   1      408.25      495.79     12.76 o 
   1   1   1     1682.36     1779.40     69.77 o 
   2   1   1      111.55      127.43      4.13 o 
   3   1   1      425.09      417.92      8.61 o 
   5   1   1      323.04      360.94      9.34 o 
   6   1   1        4.65        7.69      1.01 o 
   7   1   1        4.05        4.45      0.61 o 
   8   1   1       15.37       18.12      1.14 o 
   9   1   1        9.35        9.98      0.93 o 
  -8   2   1        0.01        0.13      0.51 o 
  -7   2   1        4.32        2.77      0.55 o 
  -6   2   1        0.01        7.42      0.98 o 
  -5   2   1        0.62        0.82      0.19 o 
  -4   2   1      980.48      992.77     20.41 o 
  -3   2   1       99.55      114.34      2.45 o 
  -2   2   1      121.46      132.41      4.99 o 
  -1   2   1     1542.88     1472.94     97.99 o 
   0   2   1      394.66      410.12     16.15 o 
   1   2   1      398.16      353.27     13.92 o 
   2   2   1     1433.76     1519.62     38.93 o 
   3   2   1     1458.06     1516.05     31.10 o 
   4   2   1      580.71      605.27     15.28 o 
   5   2   1       15.35       14.13      0.60 o 
   6   2   1       78.13       65.47      2.59 o 
   7   2   1       54.95       57.93      2.40 o 
   8   2   1       14.29       14.91      1.03 o 
   9   2   1        1.66        1.63      0.62 o 
  -8   3   1        0.27        0.94      0.60 o 
  -7   3   1        3.65        3.63      0.50 o 
  -6   3   1      207.33      201.37      8.21 o 
  -5   3   1        5.94        4.41      0.31 o 
  -4   3   1       43.72       54.84      1.30 o 
  -3   3   1      496.43      526.23     13.74 o 
  -2   3   1      371.84      367.28     14.64 o 
   0   3   1     2686.94     2651.74    104.31 o 
   1   3   1     2625.73     2572.20    101.13 o 
   2   3   1      683.10      734.14     18.79 o 
   3   3   1       46.95       50.07      1.45 o 
   4   3   1       59.16       76.76      2.13 o 
   5   3   1      278.88      282.59     20.82 o 
   6   3   1      258.93      274.11      9.76 o 
   7   3   1       32.60       31.62      1.60 o 
   8   3   1       11.22       13.86      1.02 o 
   9   3   1        5.25        5.38      0.77 o 
  -7   4   1        0.00        0.62      0.46 o 
  -6   4   1       51.89       55.52      1.85 o 
  -5   4   1        5.60        8.75      1.81 o 
  -4   4   1      151.55      149.56      4.12 o 
  -3   4   1       48.64       53.83      2.57 o 
  -2   4   1      151.05      153.10      6.37 o 
  -1   4   1      318.05      289.74     11.62 o 
   0   4   1        1.04        0.54      0.36 o 
   1   4   1        8.31        8.78      0.76 o 
   2   4   1       12.45        8.82      0.67 o 
   3   4   1      356.35      401.20     10.36 o 
   4   4   1      501.34      497.50     26.15 o 
   5   4   1       50.74       49.34      1.43 o 
   6   4   1       83.64       77.40      3.08 o 
   7   4   1       11.54       15.48      1.13 o 
   8   4   1        0.78        0.91      0.54 o 
   9   4   1        0.11       -0.48      0.47 o 
  -7   5   1        1.90        1.39      0.93 o 
  -6   5   1       13.20       15.02      1.48 o 
  -5   5   1        8.50        8.35      1.05 o 
  -4   5   1        8.11        7.11      0.92 o 
  -3   5   1      100.36      105.13      4.64 o 
  -2   5   1       45.24       38.50      2.02 o 
  -1   5   1       69.40       90.39      3.93 o 
   0   5   1       10.32        9.90      0.92 o 
   1   5   1      111.60      124.73      5.21 o 
   2   5   1      310.73      314.82     12.61 o 
   4   5   1      736.29      766.16     26.05 o 
   5   5   1        5.01        4.42      0.39 o 
   6   5   1        0.08        0.15      0.34 o 
   7   5   1        0.23        0.63      0.50 o 
   8   5   1       84.65       82.81      3.40 o 
  -6   6   1        9.02       11.32      1.39 o 
  -5   6   1       22.34       17.66      1.55 o 
  -4   6   1        1.00        0.62      0.73 o 
  -3   6   1        0.12        0.40      0.60 o 
  -2   6   1       55.44       -0.11      0.10 o 
  -1   6   1      217.18      243.64      9.96 o 
   0   6   1      370.85      398.24     15.97 o 
   1   6   1       33.01       28.82      1.56 o 
   2   6   1      448.34      455.47     18.14 o 
   3   6   1       10.69       11.42      0.64 o 
   4   6   1        3.19        3.97      0.47 o 
   5   6   1        0.89        1.22      0.46 o 
   6   6   1      341.53      347.53      8.64 o 
   7   6   1        2.90        2.33      0.63 o 
   8   6   1        2.57        1.15      0.66 o 
  -6   7   1        0.11        0.74      0.84 o 
  -5   7   1       18.98       21.27      1.75 o 
  -4   7   1       15.61       21.87      1.61 o 
  -3   7   1        0.76       -0.12      0.69 o 
  -2   7   1       22.28       16.71      1.40 o 
  -1   7   1       79.82       88.39      4.01 o 
   0   7   1      194.70      201.04      8.36 o 
   1   7   1       17.85       15.40      1.24 o 
   2   7   1       17.64       14.62      1.16 o 
   3   7   1       88.57       76.28      2.26 o 
   4   7   1      269.53      260.87      9.19 o 
   5   7   1        1.18        1.51      0.52 o 
   6   7   1        0.02       -0.14      0.37 o 
   7   7   1      107.68      103.40      4.13 o 
   8   7   1       22.15       19.84      1.35 o 
  -5   8   1        6.18        6.85      1.19 o 
  -4   8   1        6.61        9.09      1.19 o 
  -3   8   1        0.65        0.84      0.76 o 
  -2   8   1       83.28       71.33      3.51 o 
  -1   8   1       55.48       52.22      2.77 o 
   0   8   1       13.48       13.92      1.30 o 
   1   8   1        0.66        1.73      0.68 o 
   2   8   1      409.07      425.46     11.14 o 
   3   8   1        1.50        2.11      0.40 o 
   4   8   1        0.14        0.53      0.49 o 
   5   8   1      256.13      248.26      8.84 o 
   6   8   1       53.26       52.31      2.32 o 
   7   8   1       10.97       11.79      1.14 o 
  -4   9   1        1.97        1.40      0.85 o 
  -3   9   1        2.86        2.73      0.82 o 
  -2   9   1       14.52       17.94      1.48 o 
  -1   9   1       10.13       11.14      1.23 o 
   0   9   1      158.12      171.49      7.37 o 
   1   9   1       26.90       25.71      1.74 o 
   2   9   1        9.89       12.93      0.95 o 
   3   9   1      125.28      131.32      3.76 o 
   4   9   1       29.22       28.43      1.58 o 
   5   9   1       18.96       19.50      1.31 o 
   6   9   1        2.22        2.46      0.66 o 
   7   9   1        8.99        7.97      0.98 o 
  -3  10   1        1.60        2.70      0.87 o 
  -2  10   1       41.58       49.98      2.80 o 
  -1  10   1        0.09       -0.18      0.72 o 
   0  10   1       32.06       35.40      2.23 o 
   1  10   1      193.03      200.24      8.51 o 
   2  10   1      106.73      102.11      3.04 o 
   3  10   1        3.48        2.76      0.63 o 
   4  10   1       19.79       20.72      1.32 o 
   5  10   1       21.08       19.63      1.31 o 
   6  10   1        4.20        3.95      0.78 o 
  -2  11   1        7.16        5.72      1.07 o 
  -1  11   1       50.75       61.39      3.32 o 
   0  11   1       15.36       13.76      1.50 o 
   1  11   1        0.29        0.86      0.47 o 
   2  11   1       10.22       13.33      0.87 o 
   3  11   1       45.72       44.85      2.20 o 
   4  11   1        7.26        4.46      0.80 o 
   5  11   1       28.85       33.67      1.88 o 
   1  12   1       16.38       16.32      1.12 o 
   2  12   1        0.35        0.07      0.57 o 
   3  12   1       13.22       17.31      1.36 o 
  -4 -11   2       15.02       13.66      1.19 o 
  -3 -11   2        0.03       -0.22      0.49 o 
  -2 -11   2        0.86        1.38      0.63 o 
  -1 -11   2        9.79       12.09      1.15 o 
   0 -11   2       50.86       59.86      2.04 o 
   1 -11   2       12.46        9.45      0.77 o 
   2 -11   2        0.06       -0.49      0.46 o 
  -5 -10   2        5.95        5.80      0.89 o 
  -4 -10   2       25.95       28.55      1.68 o 
  -3 -10   2       11.22       11.37      1.09 o 
  -2 -10   2       14.60       14.00      1.13 o 
  -1 -10   2        0.56       -0.08      0.42 o 
   0 -10   2        0.01       -0.45      0.39 o 
   1 -10   2        0.64        1.42      0.45 o 
   2 -10   2        3.09        4.76      0.58 o 
   3 -10   2       12.15       10.15      0.97 o 
  -6  -9   2       10.75       12.48      1.20 o 
  -5  -9   2        9.10       10.26      1.03 o 
  -4  -9   2       41.23       39.71      2.00 o 
  -3  -9   2        4.01        2.03      0.61 o 
  -2  -9   2        5.85        4.09      0.69 o 
  -1  -9   2        2.35        3.50      0.47 o 
   0  -9   2        0.34       -0.05      0.81 o 
   1  -9   2       15.21       16.49      0.87 o 
   2  -9   2       88.49       99.54      2.96 o 
   3  -9   2        4.37        3.98      0.73 o 
   4  -9   2        0.68        0.85      0.84 o 
  -7  -8   2        5.43        4.91      0.60 o 
  -6  -8   2       25.61       23.94      1.52 o 
  -5  -8   2       16.38       14.37      1.21 o 
  -4  -8   2        6.69        6.49      0.78 o 
  -3  -8   2       78.23       77.98      3.15 o 
  -2  -8   2      111.80      126.24      3.54 o 
  -1  -8   2       36.79       36.96      1.31 o 
   0  -8   2      148.79      159.67      5.24 o 
   1  -8   2        1.61        0.67      0.37 o 
   2  -8   2        6.14        4.56      0.52 o 
   3  -8   2       25.19       25.12      1.83 o 
   4  -8   2       13.07       15.14      1.51 o 
   5  -8   2        3.46        3.72      1.00 o 
  -7  -7   2        0.33       -0.46      0.38 o 
  -6  -7   2       42.70       39.49      1.92 o 
  -5  -7   2       32.19       31.65      1.67 o 
  -4  -7   2       22.75       26.58      1.43 o 
  -3  -7   2        6.24        6.13      0.70 o 
  -1  -7   2        0.46        0.76      0.30 o 
   0  -7   2        4.10        2.10      0.35 o 
   1  -7   2       33.39       35.65      1.25 o 
   2  -7   2       45.18       43.59      2.37 o 
   3  -7   2       46.48       46.03      2.56 o 
   4  -7   2        9.61        9.01      1.12 o 
   5  -7   2        0.13        0.29      0.80 o 
   6  -7   2        0.09       -1.22      0.82 o 
  -8  -6   2        8.52        6.69      0.87 o 
  -7  -6   2       15.71       15.38      0.82 o 
  -6  -6   2       30.21       31.81      1.18 o 
  -5  -6   2        5.62        5.46      0.71 o 
  -4  -6   2      210.27      212.67      7.57 o 
  -3  -6   2       56.52       52.30      2.17 o 
  -2  -6   2       68.75       72.12      3.06 o 
  -1  -6   2        6.50        3.38      0.35 o 
   0  -6   2      325.83      320.58      8.40 o 
   1  -6   2       25.44       27.82      1.01 o 
   2  -6   2      172.04      166.16      7.00 o 
   3  -6   2       24.75       23.63      1.63 o 
   4  -6   2        0.51        0.06      0.70 o 
   5  -6   2       17.17       13.78      1.47 o 
   6  -6   2        0.43        0.02      0.87 o 
   7  -6   2        0.05        0.34      0.92 o 
  -8  -5   2        9.22        9.81      1.01 o 
  -7  -5   2       18.88       20.48      1.31 o 
  -6  -5   2      128.46      127.89      3.41 o 
  -5  -5   2        0.10       -0.02      0.45 o 
  -4  -5   2      125.50      121.43      4.47 o 
  -3  -5   2      109.50      126.71      3.41 o 
  -2  -5   2      157.72      168.57      4.48 o 
  -1  -5   2      377.88      492.72     12.73 o 
   0  -5   2      917.03     1054.20     27.04 o 
   1  -5   2      383.16      441.12     11.44 o 
   2  -5   2      163.88      163.47      6.83 o 
   3  -5   2        1.05       -0.02      0.13 o 
   4  -5   2        0.05        0.01      0.61 o 
   5  -5   2        0.62        0.52      0.72 o 
   6  -5   2        0.14        0.86      0.85 o 
   7  -5   2        1.84        1.32      0.99 o 
  -8  -4   2       16.99       16.41      1.25 o 
  -7  -4   2        0.23        0.29      0.51 o 
  -6  -4   2       10.02        8.90      0.62 o 
  -5  -4   2        0.36        0.79      0.31 o 
  -4  -4   2      149.33      146.62      5.25 o 
  -3  -4   2      232.06      330.65     11.35 o 
  -2  -4   2      145.94      172.02      4.53 o 
  -1  -4   2      911.91      914.02     35.80 o 
   0  -4   2       64.92       74.78      2.07 o 
   1  -4   2      153.74      112.22     15.84 o 
   2  -4   2       47.58       67.32      3.07 o 
   3  -4   2       40.45       23.72      1.42 o 
   4  -4   2        0.96        1.91      0.71 o 
   5  -4   2       10.95       14.46      1.44 o 
   6  -4   2       13.44       13.50      0.89 o 
   7  -4   2       21.62       21.68      1.11 o 
  -8  -3   2        0.97        1.97      0.66 o 
  -7  -3   2        2.60        2.28      0.57 o 
  -6  -3   2       79.34       78.57      2.17 o 
  -5  -3   2       22.17       29.46      0.99 o 
  -4  -3   2      323.09      345.11     11.88 o 
  -3  -3   2     1532.55     1641.60     55.45 o 
  -2  -3   2       82.23       83.07      2.22 o 
  -1  -3   2        3.41        1.32      0.23 o 
   0  -3   2      162.72      162.35      4.42 o 
   1  -3   2     1060.22     1131.51     28.87 o 
   2  -3   2      346.73      366.62     14.61 o 
   3  -3   2      121.86      121.95      5.20 o 
   4  -3   2      217.65      258.92      8.49 o 
   5  -3   2       31.68       28.00      1.12 o 
   6  -3   2      147.02      157.61      7.10 o 
   7  -3   2        5.97        6.76      0.62 o 
   8  -3   2        3.18        2.62      0.55 o 
  -8  -2   2        9.22        8.69      0.86 o 
  -7  -2   2        3.28        2.87      0.58 o 
  -6  -2   2       24.36       25.62      0.91 o 
  -5  -2   2      128.82      140.59      3.58 o 
  -4  -2   2       54.27       60.26      1.37 o 
  -3  -2   2      220.74      226.60      7.84 o 
  -2  -2   2       23.41       29.06      1.19 o 
  -1  -2   2     3131.32     3060.29    119.72 o 
   0  -2   2      270.49      299.53      7.72 o 
   1  -2   2     3513.47     3605.43    154.41 o 
   3  -2   2      209.30      201.47      8.23 o 
   4  -2   2      590.10      333.50     11.62 o 
   5  -2   2       64.07       65.15      3.12 o 
   6  -2   2       25.13       23.78      1.02 o 
   7  -2   2        0.17       -0.32      0.37 o 
   8  -2   2       21.46       26.17      1.17 o 
  -8  -1   2        2.66        2.68      0.58 o 
  -7  -1   2       92.49       96.86      3.73 o 
  -6  -1   2        1.62        2.16      0.31 o 
  -5  -1   2        2.95        1.47      0.27 o 
  -4  -1   2       15.96       15.46      0.49 o 
  -3  -1   2      435.59      460.81      9.52 o 
  -2  -1   2       73.44       80.81      2.13 o 
  -1  -1   2      332.25      337.05      8.66 o 
   0  -1   2      212.74      275.36      7.10 o 
   1  -1   2     2085.54     2110.74     83.14 o 
   3  -1   2        7.25       12.45      0.52 o 
   4  -1   2       11.22        7.31      2.05 o 
   5  -1   2        1.66        0.02      0.13 o 
   6  -1   2       66.90       72.62      3.01 o 
   7  -1   2       19.08       19.45      0.93 o 
   8  -1   2       16.73       15.54      1.05 o 
  -8   0   2        0.28       -0.02      0.47 o 
  -7   0   2        0.88        1.25      0.48 o 
  -6   0   2        6.60        5.04      0.38 o 
  -5   0   2      155.55      157.43      3.37 o 
  -4   0   2      160.27      157.52      3.34 o 
  -3   0   2       44.14       47.50      1.07 o 
  -2   0   2      642.65      656.47     13.49 o 
  -1   0   2      432.29      486.54     12.46 o 
   0   0   2     4247.48     4608.35    180.37 o 
   2   0   2     2161.22     2085.22     53.92 o 
   3   0   2       20.46       18.47      0.80 o 
   4   0   2        1.89        0.49      0.27 o 
   5   0   2       10.30        4.63      0.70 o 
   6   0   2       32.33       23.90      0.96 o 
   7   0   2       66.63       64.24      4.69 o 
   8   0   2        3.56        2.42      0.54 o 
   9   0   2        0.23       -0.39      0.50 o 
  -8   1   2        0.00       -0.13      0.45 o 
  -7   1   2        2.37        1.90      0.51 o 
  -6   1   2        0.48        0.95      0.33 o 
  -5   1   2        0.07       -0.25      0.17 o 
  -4   1   2        6.06        3.37      0.22 o 
  -3   1   2      277.89      286.50      5.95 o 
  -2   1   2      430.07      461.43      9.51 o 
  -1   1   2      160.76      129.48      3.42 o 
   0   1   2      655.70      609.42     79.16 o 
   2   1   2     5645.26     5034.26    130.38 o 
   3   1   2        9.64        9.93      0.44 o 
   4   1   2      137.80      133.38      3.60 o 
   5   1   2      158.51      139.93      3.82 o 
   6   1   2       80.77       61.52      2.33 o 
   7   1   2        0.64        0.86      0.39 o 
   8   1   2        6.18        4.53      0.69 o 
   9   1   2       17.27       16.27      1.13 o 
  -8   2   2        0.01       -0.74      0.49 o 
  -7   2   2        0.01       -0.10      0.44 o 
  -6   2   2        0.41        1.02      0.90 o 
  -5   2   2      143.34      142.99      3.99 o 
  -4   2   2      361.75      411.37      8.54 o 
  -3   2   2      152.88      186.88      3.94 o 
  -2   2   2     1211.85     1147.14     27.62 o 
  -1   2   2     1356.14     1273.30     31.51 o 
   0   2   2     1634.73     1082.91     42.40 o 
   1   2   2       47.64       55.25      2.43 o 
   2   2   2       50.59       42.93      1.34 o 
   3   2   2        0.55        0.45      0.12 o 
   4   2   2       28.33       32.36      1.04 o 
   5   2   2        0.33        0.01      0.41 o 
   6   2   2        3.65        4.42      0.55 o 
   7   2   2       34.12       31.52      1.51 o 
   8   2   2       33.09       33.97      1.69 o 
   9   2   2        6.56        7.59      0.87 o 
  -8   3   2        1.25        1.29      0.60 o 
  -7   3   2        2.89        2.83      0.59 o 
  -6   3   2       66.09       64.23      1.99 o 
  -5   3   2        2.62        5.44      0.36 o 
  -4   3   2      141.58      139.24      3.01 o 
  -3   3   2      226.77      210.07      4.43 o 
  -2   3   2      101.79      120.85      3.26 o 
   0   3   2       27.77       22.77      1.24 o 
   1   3   2      431.46      470.04     18.56 o 
   2   3   2      310.09      317.86     12.65 o 
   3   3   2        4.05        3.08      0.24 o 
   4   3   2        0.22        0.01      0.15 o 
   5   3   2       42.00       36.73      0.95 o 
   6   3   2       78.74       73.81      2.45 o 
   7   3   2       40.74       45.75      2.02 o 
   8   3   2       29.37       33.15      1.67 o 
   9   3   2        3.74        3.02      0.68 o 
  -7   4   2        1.41        1.50      0.47 o 
  -6   4   2       18.69       25.56      1.10 o 
  -5   4   2        3.30        3.07      0.45 o 
  -4   4   2       73.28       76.96      2.27 o 
  -3   4   2       84.64       93.52      4.12 o 
  -2   4   2       61.73       60.48      2.77 o 
   0   4   2        0.00        0.21      0.37 o 
   1   4   2      328.26      333.29     13.33 o 
   3   4   2      202.30      226.92      7.84 o 
   4   4   2      380.82      354.77      7.40 o 
   5   4   2       55.72       61.61      1.46 o 
   6   4   2       71.69       78.70      3.13 o 
   7   4   2       22.37       21.61      1.31 o 
   8   4   2        0.97        1.00      0.54 o 
   9   4   2        8.03       10.25      1.04 o 
  -7   5   2        0.00        0.02      0.85 o 
  -6   5   2        6.17        4.49      0.98 o 
  -5   5   2        3.03        4.44      0.87 o 
  -4   5   2        0.35       -0.10      0.60 o 
  -3   5   2        1.78        1.17      0.59 o 
  -2   5   2        0.40        0.23      0.48 o 
  -1   5   2      153.98      122.56      5.22 o 
   0   5   2       22.82       26.10      1.48 o 
   1   5   2       16.25       13.37      0.98 o 
   2   5   2      510.21      516.27     20.52 o 
   3   5   2       10.23        7.57      0.48 o 
   4   5   2       64.87       60.37      1.78 o 
   5   5   2       72.37       67.49      1.60 o 
   6   5   2        2.65        1.30      0.52 o 
   7   5   2        0.77        1.06      0.53 o 
   8   5   2      138.30      135.09      5.16 o 
  -6   6   2        0.46        1.34      0.82 o 
  -5   6   2        9.15        9.08      1.16 o 
  -4   6   2        7.91       10.50      1.16 o 
  -3   6   2       10.74       12.64      1.26 o 
  -2   6   2        5.84       -0.01      0.12 o 
  -1   6   2       53.73       47.82      2.39 o 
   0   6   2      724.44      755.19     29.89 o 
   1   6   2      119.30      130.70      5.56 o 
   2   6   2      173.80      172.35      7.16 o 
   3   6   2      128.07      152.18      4.16 o 
   4   6   2       44.24       52.98      1.79 o 
   5   6   2        0.92       -0.06      0.38 o 
   6   6   2      454.62      432.81     15.25 o 
   7   6   2       36.02       31.92      1.66 o 
   8   6   2        0.11       -0.29      0.55 o 
  -6   7   2        0.02        0.27      0.88 o 
  -5   7   2        0.62       -0.34      0.79 o 
  -4   7   2        6.06        7.48      1.10 o 
  -3   7   2       83.47       84.02      3.99 o 
  -2   7   2      225.87      197.58      8.33 o 
  -1   7   2        5.98        6.88      0.91 o 
   0   7   2        1.84        0.02      0.52 o 
   1   7   2       51.71       54.41      2.70 o 
   2   7   2      190.20      175.04      7.34 o 
   3   7   2       23.04       21.35      0.90 o 
   4   7   2      785.10      801.04     28.22 o 
   5   7   2      125.63      115.55      4.32 o 
   6   7   2       32.12       37.92      1.31 o 
   7   7   2       88.39       84.33      3.49 o 
   8   7   2        0.00       -0.60      0.57 o 
  -5   8   2        1.33        2.25      0.91 o 
  -4   8   2       30.46       24.28      1.77 o 
  -3   8   2       33.35       39.82      2.36 o 
  -2   8   2        0.19        0.54      0.71 o 
  -1   8   2      142.13      136.89      5.98 o 
   0   8   2       88.45       90.58      4.18 o 
   1   8   2       82.15       73.58      3.52 o 
   2   8   2      467.64      470.92     18.92 o 
   3   8   2       21.13       21.72      0.97 o 
   4   8   2       34.02       36.83      1.35 o 
   5   8   2      253.00      257.04      9.12 o 
   6   8   2        0.66        0.03      0.37 o 
   7   8   2        3.96        3.40      0.76 o 
  -4   9   2        3.72        4.15      1.02 o 
  -3   9   2        3.79        3.07      0.93 o 
  -2   9   2       62.46       60.17      3.13 o 
  -1   9   2       11.75       13.29      1.31 o 
   0   9   2      228.74      231.79      9.73 o 
   1   9   2       45.30       51.43      2.79 o 
   2   9   2       57.94       56.67      2.92 o 
   3   9   2      429.01      437.18     11.54 o 
   4   9   2        4.48        4.69      0.71 o 
   5   9   2        8.96        9.75      0.92 o 
   6   9   2       37.12       41.82      2.02 o 
   7   9   2       18.69       18.65      1.45 o 
  -3  10   2        0.64        0.55      0.73 o 
  -2  10   2       33.46       33.24      2.21 o 
  -1  10   2        1.74        1.70      0.88 o 
   0  10   2       36.08       34.15      2.11 o 
   1  10   2      124.81      128.18      5.75 o 
   2  10   2        8.20       11.92      1.39 o 
   3  10   2        0.33       -0.13      0.39 o 
   4  10   2       12.16       14.74      1.12 o 
   5  10   2       58.99       59.68      2.65 o 
   6  10   2        6.58        6.00      0.83 o 
  -2  11   2        9.40        8.19      1.26 o 
  -1  11   2       92.84       99.59      4.81 o 
   0  11   2        5.59        5.13      1.02 o 
   1  11   2       14.46       14.91      1.49 o 
   2  11   2       43.35       50.91      1.82 o 
   3  11   2       70.75       72.83      3.10 o 
   4  11   2        3.47        4.27      0.73 o 
   5  11   2       22.30       26.80      1.63 o 
   1  12   2       40.30       39.49      1.58 o 
   2  12   2        3.11        1.87      0.53 o 
   3  12   2        3.96        4.46      0.82 o 
  -4 -11   3       29.73       32.43      1.89 o 
  -3 -11   3       12.95       12.83      1.12 o 
  -2 -11   3        0.91        2.42      0.70 o 
  -1 -11   3        0.00        0.37      0.54 o 
   0 -11   3       10.55       10.53      1.26 o 
   1 -11   3        0.00       -0.59      0.52 o 
  -5 -10   3       15.01       16.84      1.38 o 
  -4 -10   3        5.84        7.97      0.96 o 
  -3 -10   3        4.42        3.72      0.73 o 
  -2 -10   3       45.52       40.71      2.00 o 
  -1 -10   3        1.63        1.96      0.66 o 
   0 -10   3       65.95       64.39      2.12 o 
   1 -10   3       31.11       27.30      1.21 o 
   2 -10   3       11.02       13.16      1.22 o 
   3 -10   3        1.58        1.72      0.94 o 
  -6  -9   3        6.38        5.79      0.84 o 
  -5  -9   3        0.09       -0.56      0.58 o 
  -4  -9   3        6.96        5.56      0.81 o 
  -3  -9   3        9.72        9.61      0.97 o 
  -2  -9   3       78.02       73.02      3.02 o 
  -1  -9   3       34.85       35.08      1.65 o 
   0  -9   3       67.63       65.71      2.08 o 
   1  -9   3        4.47        4.48      0.52 o 
   2  -9   3        3.39        5.43      0.58 o 
   3  -9   3        1.73        1.04      0.45 o 
   4  -9   3        1.71        1.46      0.95 o 
  -7  -8   3        0.05        0.40      0.46 o 
  -6  -8   3        9.11        7.94      0.92 o 
  -5  -8   3        4.91        6.03      0.87 o 
  -4  -8   3       91.90       79.44      3.26 o 
  -3  -8   3        5.06        5.56      0.76 o 
  -2  -8   3       83.14       82.80      3.31 o 
  -1  -8   3       66.70       71.47      2.16 o 
   0  -8   3      122.78      133.16      3.73 o 
   1  -8   3        0.61        0.49      0.38 o 
   2  -8   3       40.05       40.22      1.46 o 
   3  -8   3       28.20       30.76      1.50 o 
   4  -8   3        6.73        8.74      1.27 o 
   5  -8   3        1.12        0.85      0.85 o 
  -7  -7   3        0.01       -0.25      0.44 o 
  -6  -7   3       58.68       51.19      2.32 o 
  -5  -7   3       59.17       61.86      2.68 o 
  -4  -7   3      221.70      235.53      8.44 o 
  -3  -7   3       21.93       22.66      1.29 o 
  -2  -7   3       15.27        0.28      0.16 o 
  -1  -7   3        3.23        1.77      0.36 o 
   0  -7   3      152.65      145.65      4.02 o 
   1  -7   3      136.14      148.61      4.09 o 
   2  -7   3       74.64       86.99      2.55 o 
   3  -7   3        7.42        8.11      1.07 o 
   4  -7   3        8.62        8.76      1.20 o 
   5  -7   3        0.09       -0.12      0.73 o 
   6  -7   3        1.15        2.19      0.98 o 
  -8  -6   3       32.56       33.39      1.89 o 
  -7  -6   3        2.99        2.69      0.49 o 
  -6  -6   3       18.95       18.03      0.85 o 
  -5  -6   3       24.55       22.29      1.34 o 
  -4  -6   3       22.48       29.09      1.50 o 
  -3  -6   3       15.79       19.99      1.17 o 
  -1  -6   3       31.25       38.71      1.49 o 
   0  -6   3       66.45       73.68      2.14 o 
   1  -6   3       42.38       56.98      1.75 o 
   2  -6   3       30.71       35.44      1.53 o 
   3  -6   3       25.93       27.13      1.03 o 
   4  -6   3        0.21        0.01      0.63 o 
   5  -6   3        4.73        4.75      0.99 o 
   6  -6   3        3.07        3.16      0.99 o 
  -8  -5   3        2.54        2.34      0.69 o 
  -7  -5   3        7.32        6.52      0.57 o 
  -6  -5   3        6.38        7.94      0.68 o 
  -5  -5   3        4.21        3.44      0.57 o 
  -4  -5   3       69.43       69.31      2.78 o 
  -3  -5   3      199.71      196.01      6.96 o 
  -2  -5   3      715.18      762.06     19.54 o 
  -1  -5   3        0.17        0.94      0.25 o 
   0  -5   3       16.41       16.02      0.69 o 
   1  -5   3       72.88       83.50      2.37 o 
   2  -5   3        9.24       11.71      0.61 o 
   3  -5   3       25.16       24.89      1.14 o 
   4  -5   3       76.07       72.81      3.56 o 
   5  -5   3       78.33       83.14      4.03 o 
   6  -5   3       15.12       21.32      1.82 o 
   7  -5   3        2.73        2.66      1.03 o 
  -8  -4   3        0.66        0.98      0.61 o 
  -7  -4   3        6.59        6.07      0.69 o 
  -6  -4   3      107.81      102.87      3.08 o 
  -5  -4   3      141.46      150.95      3.91 o 
  -4  -4   3       29.60       30.72      1.45 o 
  -3  -4   3      190.55      229.69      8.06 o 
  -2  -4   3      142.72      143.10      3.81 o 
  -1  -4   3      250.94      287.25      7.49 o 
   0  -4   3      378.72      394.72     10.24 o 
   1  -4   3        3.02        5.77      0.61 o 
   2  -4   3        9.88        8.39      1.46 o 
   3  -4   3      169.44      169.92      7.13 o 
   4  -4   3       91.30       66.60      3.25 o 
   5  -4   3        1.17        0.45      0.70 o 
   6  -4   3       32.93       28.87      2.04 o 
   7  -4   3        0.00        0.32      0.46 o 
  -8  -3   3       26.21       28.55      1.58 o 
  -7  -3   3       12.22       12.91      1.04 o 
  -6  -3   3        0.08       -0.06      0.46 o 
  -5  -3   3       22.46       23.62      1.12 o 
  -4  -3   3      108.61      121.07      4.39 o 
  -3  -3   3      307.40      317.97     10.96 o 
  -2  -3   3        9.92        9.49      0.66 o 
  -1  -3   3      308.00      321.60     12.68 o 
   0  -3   3      431.53      554.65     21.84 o 
   1  -3   3      946.19     1016.24     26.04 o 
   2  -3   3      347.89      371.28      9.64 o 
   3  -3   3       50.83       44.93      1.68 o 
   4  -3   3        2.09        0.40      0.61 o 
   5  -3   3        4.94        1.88      0.38 o 
   6  -3   3        1.72        0.10      0.39 o 
   7  -3   3        0.69        1.68      0.48 o 
   8  -3   3        0.00        0.81      0.50 o 
  -8  -2   3        1.47        1.34      0.57 o 
  -7  -2   3       15.78       12.88      1.01 o 
  -6  -2   3       20.36       22.13      0.89 o 
  -5  -2   3      153.15      144.20      3.69 o 
  -4  -2   3       37.16       39.65      1.19 o 
  -3  -2   3      262.93      293.68     10.11 o 
  -2  -2   3      779.81      822.08     27.85 o 
   0  -2   3      804.06      869.96     22.21 o 
   1  -2   3      198.43      215.34      5.62 o 
   2  -2   3      199.93      196.98      5.16 o 
   3  -2   3      268.24      239.80      5.02 o 
   4  -2   3        0.52        0.18      0.30 o 
   5  -2   3        4.20        5.80      0.88 o 
   6  -2   3       25.27       26.15      1.06 o 
   7  -2   3        0.47       -0.49      0.36 o 
   8  -2   3        2.80        2.89      0.94 o 
  -8  -1   3        0.17       -0.33      0.52 o 
  -7  -1   3        3.52        3.22      0.59 o 
  -6  -1   3       11.13       11.40      0.59 o 
  -5  -1   3        6.14        5.46      0.39 o 
  -4  -1   3       53.68       52.27      1.21 o 
  -3  -1   3      615.34      606.01     12.46 o 
  -2  -1   3      288.52      281.49      7.28 o 
  -1  -1   3      608.36      600.22     23.50 o 
   0  -1   3      313.19      274.05      7.08 o 
   1  -1   3      200.70      174.65      4.60 o 
   2  -1   3      359.03      365.71     12.63 o 
   3  -1   3       43.00       46.53      1.39 o 
   4  -1   3      279.17      295.55      7.82 o 
   5  -1   3       24.23       11.44      0.66 o 
   6  -1   3       47.66       42.90      1.44 o 
   7  -1   3        0.01        0.23      0.35 o 
   8  -1   3        0.03        0.56      0.53 o 
  -8   0   3        5.27        5.52      0.76 o 
  -7   0   3        0.54        1.14      0.49 o 
  -6   0   3       19.77       21.36      1.49 o 
  -5   0   3      126.95      131.92      2.86 o 
  -4   0   3       95.45       97.98      2.13 o 
  -3   0   3        5.56        6.77      0.29 o 
  -2   0   3       35.56       41.65      0.94 o 
  -1   0   3      204.67      166.95     24.38 o 
   0   0   3      418.15      398.07     10.28 o 
   1   0   3       45.21       49.15      1.69 o 
   3   0   3      136.95      142.48      3.82 o 
   4   0   3      329.58      305.62      8.04 o 
   5   0   3       35.12       29.74      1.05 o 
   6   0   3       40.53       36.91      1.36 o 
   7   0   3        0.96        1.10      0.39 o 
   8   0   3       12.58       14.17      1.01 o 
   9   0   3        0.57        0.52      0.59 o 
  -8   1   3        4.97        6.37      0.73 o 
  -7   1   3       15.58       16.70      1.02 o 
  -6   1   3        1.35        2.21      0.34 o 
  -5   1   3       28.27       28.91      0.78 o 
  -4   1   3       60.83       69.86      1.56 o 
  -3   1   3        2.74        3.48      0.45 o 
  -2   1   3        2.89        4.06      0.20 o 
  -1   1   3       50.42       36.20      4.80 o 
   0   1   3     3270.19     3417.49    130.93 o 
   1   1   3       27.18       37.09      1.33 o 
   5   1   3       41.63       50.06      1.88 o 
   6   1   3      146.69      132.45      3.69 o 
   7   1   3       33.58       34.78      1.29 o 
   8   1   3        2.04        0.76      0.52 o 
   9   1   3        2.23        1.62      0.59 o 
  -8   2   3        0.22       -0.65      0.52 o 
  -7   2   3        0.08        0.21      0.45 o 
  -6   2   3        4.75        6.77      0.64 o 
  -5   2   3        0.68        0.98      0.22 o 
  -4   2   3        0.53        0.60      0.32 o 
  -3   2   3       97.99       90.72      1.98 o 
  -2   2   3      129.44      135.81      3.35 o 
  -1   2   3      565.80      514.99     10.59 o 
   0   2   3     1310.79     1299.85     50.90 o 
   2   2   3      425.54      409.92     35.55 o 
   3   2   3       55.81       42.48      1.99 o 
   4   2   3      177.91      163.29      3.46 o 
   5   2   3      461.80      482.29     12.61 o 
   6   2   3       16.99       18.38      0.83 o 
   7   2   3       18.07       22.36      0.96 o 
   8   2   3        0.36        0.05      0.51 o 
   9   2   3        0.01        0.22      0.53 o 
  -7   3   3        1.87        1.93      0.55 o 
  -6   3   3        0.04        0.28      0.35 o 
  -5   3   3       46.64       48.91      1.28 o 
  -4   3   3      140.13      139.75      3.03 o 
  -3   3   3       32.29       26.55      0.89 o 
  -2   3   3        9.11        6.30      0.49 o 
  -1   3   3      693.44      747.45     19.25 o 
   3   3   3      841.95      877.92     22.68 o 
   4   3   3       51.18       54.06      1.26 o 
   5   3   3       30.03       42.66      1.39 o 
   6   3   3       13.05       12.76      0.72 o 
   7   3   3        2.91        4.28      0.59 o 
   8   3   3        1.65        2.22      0.61 o 
   9   3   3        1.64        2.08      0.61 o 
  -7   4   3        4.44        5.32      0.73 o 
  -6   4   3       24.66       25.07      1.08 o 
  -5   4   3       18.55       18.78      0.66 o 
  -4   4   3        0.80        1.08      0.34 o 
  -3   4   3        0.00       -0.01      0.22 o 
  -2   4   3       62.22       63.57      1.86 o 
  -1   4   3      173.50      206.21      8.44 o 
   0   4   3       22.64       15.42      1.00 o 
   1   4   3     1780.15     1811.22     70.93 o 
   2   4   3        0.68        2.03      0.51 o 
   3   4   3       30.04       20.18      1.25 o 
   4   4   3      112.23      108.77      2.39 o 
   5   4   3        2.51        2.15      0.40 o 
   6   4   3        0.93        0.33      0.34 o 
   7   4   3       25.37       25.42      1.42 o 
   8   4   3        0.05       -0.66      0.53 o 
   9   4   3       21.04       20.66      1.31 o 
  -7   5   3        4.23        5.22      0.81 o 
  -6   5   3        5.65        6.37      1.07 o 
  -5   5   3        4.20        3.14      0.83 o 
  -4   5   3        5.13        4.70      0.86 o 
  -3   5   3       23.06       21.72      1.45 o 
  -2   5   3      266.43      264.29     10.80 o 
  -1   5   3      997.01      773.90     30.61 o 
   0   5   3       17.86       27.54      1.58 o 
   1   5   3        0.03        0.34      0.45 o 
   2   5   3      130.71      120.24      5.09 o 
   3   5   3       19.62       19.36      1.24 o 
   4   5   3        0.11        0.04      0.24 o 
   5   5   3      122.01      126.19      2.79 o 
   6   5   3       26.31       26.77      1.46 o 
   7   5   3       77.26       79.97      3.23 o 
   8   5   3       62.17       63.72      2.73 o 
  -6   6   3        3.48        3.50      1.01 o 
  -5   6   3       20.60       27.46      1.89 o 
  -4   6   3       67.18       71.08      3.50 o 
  -3   6   3      172.88      159.42      6.87 o 
  -2   6   3       28.64       26.57      1.68 o 
   0   6   3        3.06        2.02      0.63 o 
   1   6   3        0.39       -0.18      0.46 o 
   2   6   3       38.30       48.52      2.47 o 
   3   6   3       71.60       65.61      3.04 o 
   4   6   3       26.66       22.72      0.90 o 
   5   6   3      103.08      111.59      2.53 o 
   6   6   3      257.50      246.12      8.86 o 
   7   6   3       94.48       99.49      3.94 o 
   8   6   3        2.27        1.45      0.60 o 
  -6   7   3       13.17       11.69      1.46 o 
  -5   7   3       60.72       56.32      3.02 o 
  -4   7   3        0.59        0.39      0.68 o 
  -3   7   3       63.09       64.01      3.26 o 
  -2   7   3       11.59       11.50      1.18 o 
  -1   7   3       30.55       14.29      1.12 o 
   0   7   3        5.20        3.97      0.74 o 
   1   7   3      154.30      186.54      7.84 o 
   2   7   3      101.58      113.63      5.01 o 
   3   7   3      108.21      123.38      5.41 o 
   4   7   3      565.99      560.95     19.25 o 
   5   7   3      122.59      128.90      3.62 o 
   6   7   3       10.16        8.29      0.86 o 
   7   7   3       10.89       11.90      1.03 o 
   8   7   3       21.94       21.77      1.37 o 
  -5   8   3        1.50        1.82      0.90 o 
  -4   8   3        1.97        2.44      0.90 o 
  -3   8   3       60.01       62.88      3.23 o 
  -2   8   3        4.64        7.60      1.08 o 
  -1   8   3        6.66        6.64      1.05 o 
   0   8   3       42.68       37.29      2.19 o 
   1   8   3      200.11      203.68      8.59 o 
   2   8   3      365.08      374.36     15.22 o 
   3   8   3      370.42      383.61     15.56 o 
   4   8   3       72.95       80.17      2.44 o 
   5   8   3       69.66       70.81      2.88 o 
   6   8   3       41.07       39.39      1.36 o 
   7   8   3        0.25       -0.77      0.51 o 
  -4   9   3       10.20       10.04      1.30 o 
  -3   9   3        6.94        6.61      1.10 o 
  -2   9   3        0.02        0.89      0.76 o 
  -1   9   3        3.80        2.19      0.78 o 
   0   9   3      160.06      163.07      7.10 o 
   1   9   3       13.69       16.19      1.47 o 
   2   9   3       43.37       44.89      2.55 o 
   3   9   3       57.51       62.48      3.19 o 
   4   9   3       54.09       55.96      1.86 o 
   5   9   3        0.06       -0.29      0.48 o 
   6   9   3       38.88       36.30      1.83 o 
   7   9   3       33.84       31.91      1.83 o 
  -3  10   3        0.03        0.13      0.80 o 
  -2  10   3       12.99       11.58      1.35 o 
  -1  10   3       54.34       57.79      3.09 o 
   0  10   3       55.07       51.44      2.85 o 
   1  10   3      117.43      120.79      5.51 o 
   2  10   3       27.30       26.81      1.92 o 
   3  10   3       38.91       41.32      1.54 o 
   4  10   3       57.74       61.63      2.69 o 
   5  10   3       32.13       30.79      1.70 o 
   6  10   3        0.03        1.45      0.61 o 
  -1  11   3       34.15       36.73      2.42 o 
   0  11   3        1.18        1.71      0.86 o 
   1  11   3        0.46        0.08      0.73 o 
   2  11   3        3.57        6.28      1.10 o 
   3  11   3       56.67       61.89      2.10 o 
   4  11   3        4.45        4.21      0.73 o 
   5  11   3        0.19        0.57      0.60 o 
   1  12   3       28.99       33.49      2.29 o 
   2  12   3        0.98        1.55      0.49 o 
  -3 -11   4       22.56       21.20      1.45 o 
  -2 -11   4        0.15        0.13      0.58 o 
  -1 -11   4        2.13        1.22      0.66 o 
   0 -11   4        1.00        0.40      0.62 o 
   1 -11   4       17.36       19.58      1.11 o 
  -5 -10   4       18.06       14.73      1.37 o 
  -4 -10   4        0.50       -0.16      0.61 o 
  -3 -10   4        6.45        4.47      0.78 o 
  -2 -10   4        0.73        1.15      0.60 o 
  -1 -10   4       24.97       25.02      1.49 o 
   0 -10   4       22.97       23.42      2.33 o 
   1 -10   4        1.70        1.34      0.75 o 
   2 -10   4       10.50       14.95      0.95 o 
   3 -10   4        3.50        2.20      1.02 o 
  -6  -9   4        0.02       -0.61      0.61 o 
  -5  -9   4        5.48        4.84      0.85 o 
  -4  -9   4        1.49        1.27      0.67 o 
  -3  -9   4       77.14       74.90      3.15 o 
  -2  -9   4      142.42      139.40      5.30 o 
  -1  -9   4       13.33       14.70      1.10 o 
   0  -9   4       16.94       19.13      1.01 o 
   1  -9   4        1.10        2.50      0.49 o 
   2  -9   4       10.74       11.59      0.82 o 
   3  -9   4        0.04        0.19      0.78 o 
   4  -9   4       25.92       27.42      2.08 o 
  -6  -8   4        9.23        7.80      0.94 o 
  -5  -8   4       47.50       49.40      2.36 o 
  -4  -8   4      117.86      110.55      4.35 o 
  -3  -8   4        6.41        6.91      0.82 o 
  -2  -8   4       23.33       20.28      1.32 o 
  -1  -8   4        2.55        2.67      0.47 o 
   0  -8   4        1.83        1.88      0.44 o 
   1  -8   4        0.73        0.86      0.40 o 
   2  -8   4       57.04       62.43      2.01 o 
   3  -8   4       44.56       50.62      2.87 o 
   4  -8   4       17.12       21.26      1.85 o 
   5  -8   4        0.51       -0.59      0.79 o 
  -7  -7   4       38.70       37.06      1.40 o 
  -6  -7   4      129.26      120.67      4.66 o 
  -5  -7   4        0.41       -0.46      0.56 o 
  -4  -7   4       14.97       13.40      1.18 o 
  -3  -7   4       69.55       67.31      2.81 o 
  -2  -7   4       49.52       57.41      2.44 o 
  -1  -7   4       20.59       21.58      0.94 o 
   0  -7   4      495.57      486.63     12.69 o 
   1  -7   4      116.22      123.00      3.48 o 
   2  -7   4       55.89       58.26      2.20 o 
   3  -7   4        0.56        0.55      0.36 o 
   4  -7   4        1.30        2.11      0.90 o 
   5  -7   4        0.94        0.81      0.90 o 
   6  -7   4        3.99        5.07      1.23 o 
  -7  -6   4       18.64       17.97      0.92 o 
  -6  -6   4       30.85       34.52      1.78 o 
  -5  -6   4        0.49        0.69      0.56 o 
  -4  -6   4       56.75       47.77      2.14 o 
  -3  -6   4       17.60       18.01      1.21 o 
  -1  -6   4      389.23      416.83     10.89 o 
   0  -6   4       85.40       95.49      2.72 o 
   1  -6   4       37.21       42.20      1.40 o 
   2  -6   4       17.19       10.69      0.66 o 
   3  -6   4        0.67        0.21      0.33 o 
   4  -6   4       17.76       14.47      1.40 o 
   5  -6   4        0.06        0.43      0.76 o 
   6  -6   4        2.68        3.61      1.03 o 
  -8  -5   4       12.78       12.91      1.15 o 
  -7  -5   4        5.95        5.90      0.58 o 
  -6  -5   4       29.94       25.71      1.04 o 
  -5  -5   4       51.99       56.78      2.42 o 
  -4  -5   4      464.60      459.28     15.86 o 
  -3  -5   4       87.01       88.43      3.40 o 
  -2  -5   4        0.03       -0.09      0.08 o 
  -1  -5   4        0.04        1.09      0.31 o 
   0  -5   4        0.00        0.60      0.30 o 
   1  -5   4       28.08       25.22      0.94 o 
   2  -5   4       25.18       26.35      0.98 o 
   3  -5   4        2.61        1.91      0.50 o 
   4  -5   4       24.25       26.56      1.81 o 
   5  -5   4       26.42       34.08      2.23 o 
   6  -5   4       20.24       24.88      1.97 o 
   7  -5   4        0.12       -0.01      0.83 o 
  -8  -4   4        2.85        2.98      0.73 o 
  -7  -4   4       27.36       31.25      1.14 o 
  -6  -4   4      263.06      269.56      6.78 o 
  -5  -4   4      239.75      233.91      5.92 o 
  -4  -4   4      103.59      104.24      3.91 o 
  -3  -4   4        1.54        1.97      0.46 o 
  -1  -4   4       41.00       43.03      1.31 o 
   1  -4   4       35.42       35.47      1.16 o 
   2  -4   4      530.35      588.64     15.23 o 
   3  -4   4      215.00      113.28      4.03 o 
   4  -4   4       15.47        0.06      0.17 o 
   5  -4   4        6.62       10.05      1.25 o 
   6  -4   4       18.40       19.43      1.63 o 
   7  -4   4        0.01       -0.89      0.79 o 
  -8  -3   4       68.48       74.34      3.13 o 
  -7  -3   4      118.60      124.30      5.66 o 
  -6  -3   4        9.44        7.75      0.55 o 
  -5  -3   4       77.93       80.65      2.23 o 
  -4  -3   4      246.37      264.66      9.23 o 
  -3  -3   4        5.84       10.56      0.81 o 
  -2  -3   4       19.04       18.67      0.64 o 
  -1  -3   4       30.38       22.01      0.75 o 
   0  -3   4      119.55      125.39      3.39 o 
   1  -3   4       84.58       80.50      3.50 o 
   2  -3   4       76.91      123.62      3.35 o 
   3  -3   4        8.00       13.59      0.64 o 
   4  -3   4       60.71       42.34      2.22 o 
   5  -3   4        0.88        1.01      0.38 o 
   6  -3   4        3.07        2.00      0.45 o 
   7  -3   4        3.70        2.45      0.51 o 
   8  -3   4        5.39        6.14      0.67 o 
  -8  -2   4        4.13        3.43      0.68 o 
  -7  -2   4        2.20        2.64      0.64 o 
  -6  -2   4       12.11       11.98      0.66 o 
  -5  -2   4       24.54       28.19      0.98 o 
  -4  -2   4       33.53       34.48      1.12 o 
  -3  -2   4        0.28        0.33      0.33 o 
  -2  -2   4      356.79      367.11      9.44 o 
  -1  -2   4     1342.93     1355.51     53.05 o 
   0  -2   4      415.45      440.99     17.40 o 
   1  -2   4       29.46       41.76      1.24 o 
   2  -2   4      122.69      130.85      3.49 o 
   4  -2   4       16.46       17.78      0.77 o 
   5  -2   4       31.21       26.56      1.05 o 
   6  -2   4       59.71       55.96      1.83 o 
   7  -2   4        5.70        6.56      0.58 o 
   8  -2   4        3.77        4.18      0.56 o 
  -8  -1   4        0.30       -0.02      0.55 o 
  -7  -1   4        5.49        6.95      0.75 o 
  -6  -1   4      109.07      116.74      3.06 o 
  -5  -1   4      179.86      188.97      4.76 o 
  -4  -1   4      120.46      123.88      3.54 o 
  -3  -1   4        7.10       12.36      0.87 o 
  -2  -1   4        0.04        0.44      0.30 o 
   0  -1   4      811.55      853.06     21.85 o 
   1  -1   4     1338.89     1296.12     33.25 o 
   2  -1   4       53.22       54.48      1.51 o 
   3  -1   4       29.53       24.62      0.86 o 
   4  -1   4      176.60      169.18      4.58 o 
   5  -1   4        5.15        4.64      0.41 o 
   6  -1   4        8.64        8.85      0.65 o 
   7  -1   4        0.22       -0.09      0.37 o 
   8  -1   4        0.57        1.12      0.58 o 
  -8   0   4       17.49       18.00      1.22 o 
  -7   0   4       19.59       18.30      1.09 o 
  -6   0   4       40.40       43.66      1.81 o 
  -5   0   4        4.01        3.19      0.48 o 
  -4   0   4        8.54       12.17      0.44 o 
  -3   0   4       15.13       13.95      0.44 o 
  -2   0   4      191.66      184.97      3.87 o 
   0   0   4      111.64      142.24      3.74 o 
   1   0   4        6.75        3.97      0.25 o 
   2   0   4     2041.63     1970.31     67.63 o 
   3   0   4      166.08      160.59      4.29 o 
   4   0   4       18.24       20.34      0.77 o 
   5   0   4        4.49        5.67      0.45 o 
   6   0   4       11.32       15.06      1.01 o 
   7   0   4        3.54        1.53      0.39 o 
   8   0   4       49.80       48.76      1.70 o 
  -8   1   4        9.15       10.60      0.99 o 
  -7   1   4        3.97        3.19      0.58 o 
  -6   1   4        0.06       -0.27      0.26 o 
  -5   1   4        5.63        7.12      0.39 o 
  -4   1   4      154.36      146.53      3.14 o 
  -3   1   4       65.13       63.79      1.68 o 
  -2   1   4       46.08       33.73      0.80 o 
  -1   1   4      315.37      334.64     13.31 o 
   0   1   4     2178.74     2239.61    118.93 o 
   1   1   4      124.29      124.11      3.30 o 
   2   1   4        7.71       10.12      0.32 o 
   3   1   4       73.82       74.50      2.08 o 
   4   1   4      675.17      653.73     16.98 o 
   5   1   4        4.87        3.65      0.45 o 
   6   1   4      123.74      139.46      3.88 o 
   7   1   4       45.32       45.38      1.55 o 
   8   1   4        0.08       -0.26      0.43 o 
   9   1   4        3.75        1.86      0.60 o 
  -7   2   4        9.03       10.81      0.93 o 
  -6   2   4       39.05       44.29      1.33 o 
  -5   2   4        0.03        0.33      0.21 o 
  -4   2   4        0.02       -0.05      0.17 o 
  -3   2   4      142.02      140.99      3.01 o 
  -2   2   4      683.62      716.05     14.69 o 
  -1   2   4        6.96        8.64      0.47 o 
   0   2   4      578.01      540.30     21.34 o 
   1   2   4       21.54       17.40      0.73 o 
   2   2   4       56.99       53.59      1.94 o 
   3   2   4      107.07      100.09      2.76 o 
   4   2   4      761.79      763.21     15.72 o 
   5   2   4      240.52      241.80      6.48 o 
   6   2   4       26.50       26.44      1.40 o 
   7   2   4       23.54       20.96      0.94 o 
   8   2   4        0.38       -0.67      0.45 o 
   9   2   4        2.25        1.93      0.61 o 
  -7   3   4        0.00        0.37      0.49 o 
  -6   3   4        3.30        1.44      0.32 o 
  -5   3   4        5.35        5.48      0.35 o 
  -4   3   4      172.35      167.29      4.18 o 
  -3   3   4      386.63      427.73      8.86 o 
  -2   3   4       13.11       14.29      0.46 o 
  -1   3   4       56.19       89.57      2.49 o 
   0   3   4     1164.47     1174.73     30.12 o 
   1   3   4        1.65       -0.01      0.09 o 
   2   3   4     1478.26     1540.69     40.83 o 
   3   3   4     1486.04     1545.35     39.96 o 
   4   3   4       39.27       46.64      1.11 o 
   5   3   4       11.91       14.36      0.90 o 
   6   3   4        7.34        9.39      1.44 o 
   7   3   4       17.38       14.79      0.79 o 
   8   3   4       10.51       11.47      1.01 o 
   9   3   4        3.32        2.53      0.70 o 
  -7   4   4        3.66        4.06      0.69 o 
  -6   4   4       12.85       13.49      1.36 o 
  -5   4   4        9.47       13.29      0.57 o 
  -4   4   4        0.40        0.14      0.21 o 
  -3   4   4        6.40        5.61      0.55 o 
  -2   4   4      518.45      527.03     13.67 o 
  -1   4   4      698.82      776.26     20.02 o 
   1   4   4      295.09      292.74     11.82 o 
   2   4   4      663.83      767.28     30.31 o 
   3   4   4        3.91        1.74      0.43 o 
   4   4   4        1.25        0.10      0.23 o 
   5   4   4      101.14       97.58      2.80 o 
   6   4   4       25.58       29.43      1.14 o 
   7   4   4        3.34        3.26      0.58 o 
   8   4   4        2.77        2.66      0.59 o 
   9   4   4       29.93       31.65      1.67 o 
  -6   5   4        1.38       -0.28      0.70 o 
  -5   5   4        4.49        3.06      0.83 o 
  -4   5   4       23.57       25.49      1.73 o 
  -3   5   4       19.79       26.06      1.68 o 
  -2   5   4      144.26      146.86      6.27 o 
  -1   5   4      990.81     1013.50     40.00 o 
   0   5   4        5.74        4.83      0.64 o 
   1   5   4        3.15        6.86      0.86 o 
   2   5   4        7.75        5.44      0.72 o 
   3   5   4      193.21      188.95      7.85 o 
   4   5   4       71.53       68.83      2.07 o 
   5   5   4       38.29       41.73      1.09 o 
   6   5   4       30.42       31.21      1.19 o 
   7   5   4       98.22      103.45      4.01 o 
   8   5   4       11.12       14.36      1.16 o 
  -6   6   4        0.26        1.32      0.82 o 
  -5   6   4        4.00        6.22      1.06 o 
  -4   6   4      114.76      109.17      4.96 o 
  -3   6   4      382.15      379.52     15.42 o 
  -2   6   4        7.72        9.65      1.10 o 
  -1   6   4       12.09       -0.01      0.13 o 
   0   6   4       13.46        9.98      1.05 o 
   1   6   4      642.56      649.04     25.85 o 
   3   6   4       62.29       64.35      3.07 o 
   4   6   4       34.44       38.48      2.09 o 
   5   6   4      120.51      122.28      3.37 o 
   6   6   4        1.96        1.20      0.48 o 
   7   6   4       90.93       98.45      3.89 o 
   8   6   4       11.23       15.04      1.20 o 
  -5   7   4       39.84       35.80      2.29 o 
  -4   7   4        0.34        0.86      0.74 o 
  -3   7   4        0.82       -0.79      0.67 o 
  -2   7   4        0.84        0.77      0.72 o 
  -1   7   4      293.52      185.23      7.85 o 
   0   7   4      155.22      149.42      6.47 o 
   1   7   4       43.60       44.41      2.39 o 
   2   7   4       50.41       51.38      2.67 o 
   3   7   4       97.38      102.98      4.72 o 
   4   7   4        0.02        0.24      0.63 o 
   5   7   4      178.33      194.76      4.25 o 
   6   7   4       20.42       19.83      1.23 o 
   7   7   4        0.13       -0.24      0.46 o 
   8   7   4        6.41        4.72      0.77 o 
  -5   8   4        0.17        0.02      0.83 o 
  -4   8   4        8.33        8.46      1.17 o 
  -3   8   4       12.83       13.76      1.35 o 
  -2   8   4      168.26      167.04      7.25 o 
  -1   8   4      456.15      459.23     18.63 o 
   0   8   4       77.03       78.21      3.81 o 
   1   8   4        9.04        9.70      1.15 o 
   2   8   4       15.61       16.00      1.56 o 
   3   8   4      197.42      224.68      9.46 o 
   4   8   4       69.36       66.10      3.39 o 
   5   8   4        9.65        7.82      0.54 o 
   6   8   4       20.30       20.03      1.29 o 
   7   8   4        0.11       -0.14      0.54 o 
  -4   9   4       24.38       31.18      2.13 o 
  -3   9   4       67.33       63.79      3.40 o 
  -2   9   4       56.66       50.27      2.81 o 
  -1   9   4       12.55       13.54      1.33 o 
   0   9   4       66.98       65.34      3.39 o 
   1   9   4      665.16      670.85     26.88 o 
   2   9   4      104.26      100.59      4.72 o 
   3   9   4       28.77       30.57      2.08 o 
   4   9   4        1.61        1.21      0.43 o 
   5   9   4        0.48        0.06      0.48 o 
   6   9   4        7.63        6.81      0.89 o 
   7   9   4        7.42        7.34      0.90 o 
  -3  10   4        2.68        3.66      1.03 o 
  -2  10   4        0.82        1.28      0.89 o 
  -1  10   4      158.62      152.53      6.79 o 
   0  10   4      105.61      112.21      5.26 o 
   1  10   4        2.36        3.69      0.95 o 
   2  10   4        2.83        3.24      0.91 o 
   3  10   4       11.10       12.69      1.47 o 
   4  10   4        6.30        6.06      0.64 o 
   5  10   4       29.90       34.80      1.82 o 
   6  10   4        0.03       -0.34      0.38 o 
  -1  11   4        0.65        0.28      0.75 o 
   0  11   4        7.44        8.26      1.22 o 
   1  11   4        0.12        1.34      0.83 o 
   2  11   4        0.14       -0.09      0.76 o 
   3  11   4        0.41        1.74      0.85 o 
   4  11   4       10.85       12.23      1.07 o 
   5  11   4        9.63        7.88      0.95 o 
  -2 -11   5        3.38        0.95      0.70 o 
  -1 -11   5        1.58        2.03      0.73 o 
   0 -11   5        1.90        1.97      0.72 o 
  -4 -10   5        2.05        0.46      0.64 o 
  -3 -10   5        8.10        7.86      0.96 o 
  -2 -10   5       11.69       14.14      1.25 o 
  -1 -10   5       52.61       53.19      2.49 o 
   0 -10   5       37.81       39.50      1.97 o 
   1 -10   5        2.45        0.49      0.69 o 
   2 -10   5        1.07        0.64      0.49 o 
  -5  -9   5        3.19        4.30      0.84 o 
  -4  -9   5        5.42        5.90      0.91 o 
  -3  -9   5       63.15       62.14      2.75 o 
  -2  -9   5       85.37       82.90      3.43 o 
  -1  -9   5       23.22       22.54      1.39 o 
   0  -9   5       24.01       25.60      1.12 o 
   1  -9   5        0.03        0.18      0.42 o 
   2  -9   5        9.55        9.12      0.74 o 
   3  -9   5        4.17        2.62      1.02 o 
   4  -9   5       21.95       25.49      2.15 o 
  -6  -8   5        0.60        1.82      0.72 o 
  -5  -8   5       83.58       77.34      3.24 o 
  -4  -8   5      161.56      150.84      5.72 o 
  -3  -8   5       33.42       31.82      1.71 o 
  -2  -8   5       15.13       18.22      1.31 o 
  -1  -8   5        9.07        8.32      0.85 o 
   0  -8   5       63.25       63.80      2.05 o 
   1  -8   5       39.93       40.00      1.47 o 
   2  -8   5      141.12      151.14      4.28 o 
   3  -8   5       36.28       34.73      2.34 o 
   4  -8   5        0.00        0.01      0.90 o 
   5  -8   5        2.52        2.94      1.10 o 
  -6  -7   5       43.33       37.95      1.92 o 
  -5  -7   5       55.89       53.99      2.47 o 
  -4  -7   5       52.62       53.04      2.38 o 
  -3  -7   5       29.32       28.84      1.64 o 
  -2  -7   5      151.15      167.84      6.18 o 
  -1  -7   5        7.60        8.17      0.83 o 
   0  -7   5      177.67      204.10      5.92 o 
   1  -7   5      138.66      151.23      4.23 o 
   2  -7   5       13.46       12.79      0.81 o 
   3  -7   5        9.78       12.14      1.39 o 
   4  -7   5        9.62        7.75      1.26 o 
   5  -7   5        0.87        1.89      0.92 o 
   6  -7   5        2.05        2.06      1.06 o 
  -7  -6   5        4.29        3.57      0.54 o 
  -6  -6   5       40.55       32.43      1.75 o 
  -5  -6   5       58.46       54.32      2.43 o 
  -4  -6   5       16.49       13.89      1.15 o 
  -3  -6   5      320.31      344.26     12.08 o 
  -2  -6   5     1037.63      700.53     24.01 o 
  -1  -6   5      186.68      207.93      5.59 o 
   0  -6   5        2.86        3.56      0.44 o 
   1  -6   5        0.00        0.32      0.48 o 
   2  -6   5       52.42       54.86      1.75 o 
   3  -6   5       25.46       29.83      1.17 o 
   4  -6   5       34.74       34.43      2.18 o 
   5  -6   5        5.51        3.64      1.03 o 
   6  -6   5        1.75        1.14      0.86 o 
  -7  -5   5       13.48       12.12      0.76 o 
  -6  -5   5        5.09        3.54      0.48 o 
  -5  -5   5       76.87       72.96      2.95 o 
  -4  -5   5      610.88      598.26     20.56 o 
  -3  -5   5      436.78      385.37     13.38 o 
  -2  -5   5        0.36       -0.14      0.09 o 
  -1  -5   5      176.09      192.66      5.16 o 
   0  -5   5      381.10      429.84     11.22 o 
   1  -5   5       13.24       15.98      0.74 o 
   2  -5   5       78.05       77.49      2.29 o 
   3  -5   5       33.81       42.67      1.41 o 
   4  -5   5        4.05        4.60      0.98 o 
   5  -5   5        6.17        5.36      1.07 o 
   6  -5   5        4.31        5.18      1.13 o 
   7  -5   5        3.93        1.99      0.96 o 
  -7  -4   5        7.24        7.19      0.59 o 
  -6  -4   5      137.75      130.32      3.47 o 
  -5  -4   5      199.63      206.47      7.38 o 
  -4  -4   5       29.95       29.63      1.54 o 
  -3  -4   5        2.21        3.29      0.54 o 
  -1  -4   5       25.18       22.21      0.84 o 
   0  -4   5      669.31      670.33     17.29 o 
   1  -4   5      322.05      349.66      9.13 o 
   2  -4   5       12.72       13.99      0.68 o 
   3  -4   5       47.84       41.91      1.35 o 
   4  -4   5       51.22       25.38      1.68 o 
   5  -4   5       16.12       18.64      1.54 o 
   6  -4   5       41.74       42.32      2.60 o 
   7  -4   5        0.27        1.61      0.95 o 
  -8  -3   5       28.59       30.50      1.71 o 
  -7  -3   5       68.99       75.17      2.17 o 
  -6  -3   5       30.96       30.94      1.10 o 
  -5  -3   5        5.93        4.23      0.45 o 
  -4  -3   5      102.20       94.06      3.54 o 
  -3  -3   5      328.85      349.94     12.10 o 
  -2  -3   5      821.02      913.30     35.72 o 
  -1  -3   5      734.75      783.44     20.16 o 
   0  -3   5      245.33      259.21      6.79 o 
   1  -3   5       16.58       14.53      0.66 o 
   2  -3   5       27.42       22.47      1.40 o 
   3  -3   5      231.63      257.97      6.78 o 
   5  -3   5        4.21        4.23      0.95 o 
   6  -3   5        2.86        4.01      0.59 o 
   7  -3   5        0.25       -0.05      0.53 o 
   8  -3   5        0.37       -0.28      0.42 o 
  -8  -2   5        2.20        1.16      0.62 o 
  -7  -2   5        2.70        2.98      0.43 o 
  -6  -2   5       10.32        9.68      0.64 o 
  -5  -2   5        3.74        3.63      0.41 o 
  -4  -2   5      139.13      146.25      3.75 o 
  -3  -2   5      774.84      828.07     28.13 o 
  -2  -2   5      340.61      325.62      8.46 o 
  -1  -2   5       63.72       82.73      2.59 o 
   0  -2   5      119.77      114.74      3.30 o 
   2  -2   5      408.79      457.26     11.82 o 
   3  -2   5        1.99        1.54      0.21 o 
   4  -2   5        6.51        4.19      0.76 o 
   5  -2   5       12.21       13.30      0.74 o 
   6  -2   5       20.58       23.18      1.04 o 
   7  -2   5        1.28        1.00      0.44 o 
   8  -2   5        0.09        0.18      0.44 o 
  -8  -1   5        0.12       -0.48      0.53 o 
  -7  -1   5        0.05       -0.39      0.31 o 
  -6  -1   5       34.87       37.56      1.21 o 
  -5  -1   5      231.69      247.19      6.17 o 
  -4  -1   5      529.18      581.93     17.47 o 
  -3  -1   5      249.33      282.19      5.90 o 
  -2  -1   5       73.48       93.56      2.75 o 
  -1  -1   5     1673.04     1832.56     46.92 o 
   0  -1   5     2122.33     2273.60     88.86 o 
   1  -1   5      114.36      150.38      3.99 o 
   2  -1   5      183.84      172.94      4.55 o 
   3  -1   5      315.57      334.31     11.63 o 
   4  -1   5       79.70       86.84      2.50 o 
   5  -1   5        0.74        0.60      0.60 o 
   6  -1   5       11.91       11.80      0.73 o 
   7  -1   5        3.46        3.53      0.49 o 
   8  -1   5        0.55        1.57      0.47 o 
  -7   0   5       49.42       56.05      2.38 o 
  -6   0   5       50.46       50.09      1.48 o 
  -5   0   5        1.77        1.40      0.62 o 
  -4   0   5        5.48        3.67      0.68 o 
  -3   0   5      254.05      280.95      5.88 o 
  -2   0   5     1887.13     2114.31     43.13 o 
  -1   0   5      131.01      108.17      2.92 o 
   0   0   5        7.60        8.45      0.74 o 
   1   0   5       28.85       23.95      0.77 o 
   2   0   5        0.39        0.52      0.11 o 
   3   0   5       65.03       56.14      1.66 o 
   4   0   5        9.64        9.11      0.51 o 
   5   0   5        0.98        1.02      0.29 o 
   6   0   5       15.04       14.51      1.11 o 
   7   0   5        2.11        2.23      0.49 o 
   8   0   5       31.59       31.86      1.28 o 
  -7   1   5        2.81        2.87      0.59 o 
  -6   1   5        1.62        1.09      0.40 o 
  -5   1   5       19.25       21.03      0.77 o 
  -4   1   5      222.44      249.45      5.25 o 
  -3   1   5       37.61       35.32      1.14 o 
  -2   1   5       83.77       82.58      2.10 o 
  -1   1   5      148.71      167.59      6.83 o 
   0   1   5       85.22       75.03      8.92 o 
   1   1   5      476.98      556.31     14.38 o 
   2   1   5       13.07       10.08      0.34 o 
   3   1   5        0.70        1.15      0.20 o 
   4   1   5       92.50       95.87      2.70 o 
   5   1   5       96.12       95.10      2.71 o 
   6   1   5      286.08      263.08      7.54 o 
   7   1   5       35.43       35.02      1.31 o 
   8   1   5        3.14        2.31      0.47 o 
   9   1   5        0.21       -0.78      0.52 o 
  -7   2   5        2.69        3.02      0.58 o 
  -6   2   5      105.17      116.01      3.04 o 
  -5   2   5       50.55       53.33      1.51 o 
  -4   2   5        5.62        4.51      0.29 o 
  -3   2   5       37.52       41.17      1.00 o 
  -2   2   5       14.99       14.92      0.56 o 
   0   2   5      136.31      146.41      3.90 o 
   1   2   5      186.59      199.93      8.18 o 
   2   2   5      603.61      573.14     13.81 o 
   3   2   5      151.56      139.60      3.78 o 
   4   2   5      458.75      501.12     13.11 o 
   5   2   5      146.74      148.80      4.09 o 
   6   2   5       15.11       14.93      0.77 o 
   7   2   5        1.32        1.68      0.73 o 
   8   2   5       22.58       23.01      2.02 o 
   9   2   5        6.50        8.09      0.89 o 
  -6   3   5        0.53        0.35      0.55 o 
  -5   3   5       22.45       22.77      0.73 o 
  -4   3   5        1.16        0.77      0.22 o 
  -3   3   5       51.38       59.18      1.39 o 
  -2   3   5       13.24        9.52      0.38 o 
  -1   3   5      332.37      441.72     17.64 o 
   0   3   5       31.88       34.61      1.09 o 
   1   3   5      418.86      416.85     56.25 o 
   2   3   5     2415.57     2811.51    152.70 o 
   3   3   5      737.11      783.24     20.37 o 
   4   3   5       63.36       74.47      2.16 o 
   5   3   5        0.66        0.23      0.27 o 
   6   3   5       67.08       70.42      2.14 o 
   7   3   5       59.86       60.57      1.95 o 
   8   3   5       15.19       16.33      1.14 o 
   9   3   5        0.51        0.19      0.54 o 
  -6   4   5        0.84        0.78      0.43 o 
  -5   4   5        0.13        0.31      0.33 o 
  -4   4   5        0.82        0.32      0.22 o 
  -3   4   5        9.98        7.29      0.50 o 
  -2   4   5        2.40        1.84      0.43 o 
  -1   4   5       27.05       15.48      0.67 o 
   0   4   5     2049.48     2190.70     73.93 o 
   2   4   5       85.46       96.85      4.72 o 
   3   4   5      253.88      246.90      6.55 o 
   4   4   5      435.48      504.16     13.20 o 
   5   4   5      252.89      269.88     11.10 o 
   6   4   5       63.01       57.70      1.84 o 
   7   4   5       10.38        8.93      0.66 o 
   8   4   5        3.06        3.32      0.64 o 
  -6   5   5        0.69        0.67      0.81 o 
  -5   5   5        1.31        2.08      0.40 o 
  -4   5   5        0.03       -0.45      0.30 o 
  -3   5   5       16.82       17.90      0.83 o 
  -2   5   5      376.83      383.93     10.10 o 
  -1   5   5      187.83      225.44      9.33 o 
   0   5   5      189.70      164.88      6.98 o 
   2   5   5      109.29      123.70      5.36 o 
   3   5   5      541.89      563.10     14.72 o 
   4   5   5      175.87      160.90      4.43 o 
   5   5   5       24.49       23.79      0.99 o 
   6   5   5       21.96       20.07      0.93 o 
   7   5   5       18.54       18.47      1.22 o 
   8   5   5        5.28        5.36      0.70 o 
  -6   6   5        0.00       -0.63      0.74 o 
  -5   6   5        0.16        0.28      0.79 o 
  -4   6   5       41.48       34.91      2.16 o 
  -3   6   5       98.58       93.92      4.35 o 
  -2   6   5        3.20        4.91      0.92 o 
  -1   6   5       12.19       16.36      1.32 o 
   1   6   5      340.27      392.57     15.93 o 
   2   6   5      258.02      258.59     10.65 o 
   3   6   5      308.26      300.61     12.29 o 
   4   6   5      181.65      167.31      4.62 o 
   5   6   5       28.30       30.08      0.89 o 
   6   6   5       54.58       49.69      1.68 o 
   7   6   5       97.66       99.74      3.91 o 
   8   6   5       67.68       72.64      3.03 o 
  -5   7   5       17.36       17.95      1.65 o 
  -4   7   5       10.78        7.52      1.10 o 
  -3   7   5        5.00        5.74      0.93 o 
  -2   7   5        8.99        9.95      1.19 o 
  -1   7   5       67.07       71.61      3.52 o 
   0   7   5      168.60      145.99      6.36 o 
   1   7   5      284.17      293.92     12.13 o 
   2   7   5      143.75      144.32      6.34 o 
   4   7   5      162.83      156.87      6.77 o 
   5   7   5      310.13      305.18      6.50 o 
   6   7   5      216.22      219.80      7.97 o 
   7   7   5       13.73       16.62      1.24 o 
   8   7   5        0.30        0.76      0.58 o 
  -4   8   5        0.36        0.16      0.80 o 
  -3   8   5        8.16        5.64      0.99 o 
  -2   8   5        3.01        4.03      0.89 o 
  -1   8   5       30.58       35.10      2.19 o 
   0   8   5      225.68      222.31      9.42 o 
   1   8   5      360.12      369.63     15.16 o 
   2   8   5       90.81       94.23      4.48 o 
   3   8   5      611.65      649.52     26.08 o 
   4   8   5      401.43      392.79     16.10 o 
   5   8   5       53.32       56.51      1.49 o 
   6   8   5        0.26       -0.14      0.53 o 
   7   8   5        0.04       -0.03      0.52 o 
  -3   9   5       46.70       48.46      2.83 o 
  -2   9   5       47.02       48.39      2.75 o 
  -1   9   5       36.59       37.57      2.35 o 
   0   9   5        7.54       10.38      1.26 o 
   1   9   5      191.33      205.76      8.82 o 
   2   9   5      484.68      492.49     19.99 o 
   3   9   5      345.70      344.59     14.24 o 
   4   9   5        2.30        2.03      0.89 o 
   5   9   5        6.57        5.59      0.61 o 
   6   9   5       31.04       31.23      1.74 o 
   7   9   5        3.31        4.04      0.76 o 
  -2  10   5        1.91        2.70      0.96 o 
  -1  10   5      116.06      116.90      5.46 o 
   0  10   5      117.82      118.15      5.49 o 
   1  10   5       66.29       69.14      3.60 o 
   2  10   5       10.86       12.26      1.40 o 
   3  10   5        8.01        9.75      1.28 o 
   4  10   5       25.91       24.57      1.95 o 
   5  10   5       38.98       39.95      1.97 o 
   6  10   5       24.48       26.80      1.66 o 
  -1  11   5       24.49       25.55      1.93 o 
   0  11   5       10.86       10.61      1.39 o 
   1  11   5        3.26        3.78      1.02 o 
   2  11   5        2.32        2.00      0.91 o 
   3  11   5       16.14       14.20      1.56 o 
   4  11   5       46.77       52.15      1.90 o 
  -3 -10   6        2.79        1.93      0.71 o 
  -2 -10   6        5.04        6.54      0.93 o 
  -1 -10   6       33.13       39.81      2.08 o 
   0 -10   6       14.01       14.07      1.25 o 
   1 -10   6        0.00        0.23      0.49 o 
   2 -10   6        0.00       -0.13      0.82 o 
  -5  -9   6        1.23        1.83      0.70 o 
  -4  -9   6        1.35        1.55      0.71 o 
  -3  -9   6       14.63       15.67      1.31 o 
  -2  -9   6        1.68        1.22      0.64 o 
  -1  -9   6        1.08        1.35      0.67 o 
   0  -9   6        1.15        1.13      0.62 o 
   1  -9   6        3.00        2.70      0.52 o 
   2  -9   6        0.97        0.24      0.59 o 
   3  -9   6        0.27        1.00      0.96 o 
  -5  -8   6        0.19        0.22      0.57 o 
  -4  -8   6        0.20       -0.21      0.55 o 
  -3  -8   6        2.21        1.19      0.68 o 
  -2  -8   6       25.34       24.68      1.49 o 
  -1  -8   6       32.95       30.71      1.64 o 
   0  -8   6        9.00        7.23      0.82 o 
   1  -8   6       23.29       24.33      1.13 o 
   2  -8   6      148.56      172.28      5.16 o 
   3  -8   6       83.99       89.70      4.47 o 
   4  -8   6        0.04        0.00      0.92 o 
  -6  -7   6        2.36        3.01      0.75 o 
  -5  -7   6       18.53       16.54      1.33 o 
  -4  -7   6        0.29        0.69      0.57 o 
  -3  -7   6       71.23       67.11      2.89 o 
  -2  -7   6        0.30        1.52      0.65 o 
  -1  -7   6       69.17       78.28      3.18 o 
   0  -7   6      401.01      444.66     11.72 o 
   1  -7   6      217.26      221.16      6.03 o 
   2  -7   6        7.63        5.24      0.58 o 
   3  -7   6       16.09       19.73      1.66 o 
   4  -7   6       25.17       29.56      2.11 o 
   5  -7   6       15.81       15.05      1.72 o 
  -6  -6   6        0.97        0.30      0.61 o 
  -5  -6   6        1.61       -0.56      0.60 o 
  -4  -6   6        3.37        1.31      0.58 o 
  -3  -6   6       49.30       47.29      2.17 o 
  -2  -6   6      120.98      125.53      4.74 o 
  -1  -6   6     1109.15     1174.56     39.97 o 
   0  -6   6       90.07       87.85      2.60 o 
   1  -6   6       80.37       94.98      2.79 o 
   2  -6   6      158.89      171.25      4.72 o 
   3  -6   6       37.90       42.12      2.52 o 
   4  -6   6       24.57       28.49      2.00 o 
   5  -6   6       10.63       10.30      1.39 o 
   6  -6   6        0.03        1.36      0.89 o 
  -7  -5   6        1.76        1.88      0.47 o 
  -6  -5   6        0.03       -0.59      0.39 o 
  -5  -5   6        4.63        4.43      0.74 o 
  -4  -5   6       95.38       87.86      3.46 o 
  -3  -5   6      420.17      400.58     13.92 o 
  -2  -5   6       39.65       34.53      1.63 o 
  -1  -5   6        7.05        5.70      0.47 o 
   0  -5   6      293.58      293.30      7.76 o 
   1  -5   6      418.44      430.46     11.23 o 
   2  -5   6      184.95      217.47      6.57 o 
   3  -5   6       45.95       44.15      2.53 o 
   4  -5   6        0.00       -0.50      0.74 o 
   5  -5   6        0.16        0.12      0.80 o 
   6  -5   6        0.23        0.93      0.95 o 
   7  -5   6       12.27       11.59      1.59 o 
  -7  -4   6        1.27        1.84      0.45 o 
  -6  -4   6       13.03       14.71      0.87 o 
  -5  -4   6       80.07       80.30      2.60 o 
  -4  -4   6        2.25        0.54      0.54 o 
  -3  -4   6       81.12       54.39      2.25 o 
  -1  -4   6       42.37       43.52      1.36 o 
   0  -4   6       81.64       88.48      2.51 o 
   1  -4   6      209.00      236.07      6.28 o 
   2  -4   6       19.86       21.92      0.90 o 
   3  -4   6        0.03        0.33      0.67 o 
   4  -4   6        0.84       -0.15      0.72 o 
   5  -4   6       54.16       49.90      2.80 o 
   6  -4   6       24.09       28.28      2.11 o 
   7  -4   6        0.01        0.30      0.80 o 
  -7  -3   6       16.54       20.58      0.94 o 
  -6  -3   6        0.06        0.66      0.39 o 
  -5  -3   6       26.23       30.63      1.11 o 
  -4  -3   6        1.08        1.64      0.55 o 
  -3  -3   6        2.10        1.65      0.43 o 
  -2  -3   6      280.78      141.01      5.07 o 
  -1  -3   6      694.86      730.62     18.80 o 
   0  -3   6      155.83      175.80      4.70 o 
   1  -3   6       72.01       79.92      2.27 o 
   2  -3   6       32.31       41.11      1.31 o 
   5  -3   6        9.00        9.14      1.18 o 
   6  -3   6        5.82        6.58      1.08 o 
   7  -3   6        0.06        0.57      0.79 o 
  -7  -2   6       25.01       30.68      1.13 o 
  -6  -2   6        1.34        1.14      0.38 o 
  -5  -2   6       13.73       14.15      1.35 o 
  -4  -2   6      101.65      113.35      2.98 o 
  -3  -2   6       52.41       52.27      2.09 o 
  -1  -2   6      135.45      165.97      4.41 o 
   0  -2   6       63.21       85.81      2.39 o 
   1  -2   6     1125.06     1320.22     33.86 o 
   2  -2   6     1283.67     1378.85     54.18 o 
   3  -2   6       12.27       10.60      0.72 o 
   4  -2   6       20.49        0.09      0.11 o 
   5  -2   6        3.88        3.93      0.47 o 
   6  -2   6        2.15        3.73      0.56 o 
   7  -2   6        0.04        0.01      0.45 o 
   8  -2   6        3.61        3.61      0.59 o 
  -7  -1   6        0.99        0.81      0.36 o 
  -6  -1   6       10.08       11.16      0.64 o 
  -5  -1   6        8.64        9.49      0.59 o 
  -4  -1   6        6.35        8.37      0.96 o 
  -3  -1   6       23.62       22.59      0.86 o 
  -2  -1   6      277.23      161.18      5.67 o 
  -1  -1   6       24.25       27.82      0.92 o 
   0  -1   6     1498.74     1744.72     57.62 o 
   2  -1   6      443.93      453.16     11.72 o 
   3  -1   6        0.78        1.84      0.19 o 
   4  -1   6        2.95        5.81      0.58 o 
   5  -1   6        0.30       -0.05      0.31 o 
   6  -1   6       33.12       31.81      1.20 o 
   7  -1   6        0.92        1.10      0.41 o 
   8  -1   6        0.04       -0.22      0.42 o 
  -7   0   6        1.84        2.44      0.41 o 
  -6   0   6       15.27       19.84      0.81 o 
  -5   0   6       11.14        9.26      0.53 o 
  -4   0   6        1.35        1.98      0.29 o 
  -3   0   6      249.55      263.93      7.16 o 
  -2   0   6      692.12      735.00     60.08 o 
  -1   0   6       17.19       14.13      0.58 o 
   0   0   6     1100.27     1224.57     44.14 o 
   2   0   6      174.46      215.49      5.68 o 
   3   0   6      237.88      243.65      5.94 o 
   4   0   6      378.97      356.75      9.41 o 
   5   0   6        0.67        1.02      0.33 o 
   6   0   6        0.91        0.25      0.31 o 
   7   0   6        3.05        2.06      0.44 o 
   8   0   6       18.01       16.43      0.90 o 
  -6   1   6        0.00        0.36      0.58 o 
  -5   1   6       17.73       18.27      1.01 o 
  -4   1   6      295.73      339.19      8.31 o 
  -3   1   6        0.12        0.07      0.17 o 
  -2   1   6        3.90        3.26      0.42 o 
  -1   1   6       47.20       56.48      1.63 o 
   0   1   6       89.80      111.75      3.03 o 
   1   1   6        6.67        5.29      0.77 o 
   2   1   6      414.99      385.77      8.00 o 
   3   1   6        8.85       11.65      0.38 o 
   4   1   6       15.10       19.03      0.76 o 
   5   1   6       20.40       18.50      1.44 o 
   6   1   6       62.67       61.21      1.91 o 
   7   1   6       32.16       32.20      1.25 o 
   8   1   6        0.01       -0.21      0.41 o 
  -6   2   6       21.07       28.21      1.44 o 
  -5   2   6        0.03       -0.29      0.34 o 
  -4   2   6       58.19       51.27      1.24 o 
  -3   2   6      133.56      145.20      3.13 o 
  -2   2   6      151.20      166.42      3.53 o 
  -1   2   6        8.39        6.45      0.43 o 
   0   2   6      182.03      162.13      4.32 o 
   1   2   6       11.52        5.79      1.61 o 
   2   2   6        1.68        0.55      0.35 o 
   3   2   6      251.11      253.32      6.71 o 
   4   2   6      281.87      302.58      8.03 o 
   5   2   6       86.55       88.51      2.57 o 
   6   2   6        4.31        2.88      0.68 o 
   7   2   6        5.91        5.13      0.51 o 
   8   2   6       21.69       22.74      1.04 o 
  -6   3   6        0.10        0.29      0.45 o 
  -5   3   6        2.11        1.74      0.47 o 
  -4   3   6       47.21       50.51      1.62 o 
  -3   3   6        0.62        0.24      0.27 o 
  -2   3   6      192.20      201.55      5.44 o 
  -1   3   6      405.37      213.91      7.45 o 
   0   3   6       28.21       41.34      1.66 o 
   1   3   6       30.14       50.84      1.53 o 
   2   3   6       25.71       30.33      2.64 o 
   3   3   6      131.88      163.50      8.02 o 
   4   3   6        9.35       14.82      1.32 o 
   5   3   6       15.28       20.81      3.88 o 
   6   3   6       82.16       78.09      2.33 o 
   7   3   6       40.62       39.26      1.41 o 
   8   3   6       14.58       17.26      0.95 o 
  -6   4   6       10.25        9.83      0.87 o 
  -5   4   6        6.90        6.64      0.56 o 
  -4   4   6        6.31        8.20      0.57 o 
  -3   4   6        0.47        0.23      0.62 o 
  -2   4   6       45.33       51.22      1.60 o 
   0   4   6      158.59      176.61      4.75 o 
   1   4   6        2.39        1.42      0.48 o 
   2   4   6       29.31       32.11      1.03 o 
   3   4   6       11.73       12.49      1.17 o 
   4   4   6      121.59      117.01      3.29 o 
   5   4   6      169.14      161.97      4.47 o 
   6   4   6       87.25       94.35      2.79 o 
   7   4   6       23.13       23.67      1.05 o 
   8   4   6        3.19        3.01      0.62 o 
  -6   5   6        0.66        0.98      0.52 o 
  -5   5   6        3.11        3.29      0.48 o 
  -4   5   6        0.23        0.24      0.42 o 
  -3   5   6        7.87        7.29      0.58 o 
  -2   5   6       58.98       52.17      1.68 o 
   0   5   6       26.82       28.09      1.84 o 
   2   5   6      213.94      202.84      8.50 o 
   3   5   6        8.03        6.45      0.50 o 
   4   5   6       65.10       71.79      2.15 o 
   5   5   6      103.17      108.32      3.12 o 
   6   5   6       23.19       27.01      1.09 o 
   7   5   6        3.09        3.52      0.52 o 
   8   5   6       15.18       18.28      1.24 o 
  -5   6   6        0.92        0.95      0.79 o 
  -4   6   6       23.26       21.33      1.67 o 
  -3   6   6        0.04        0.00      0.69 o 
  -2   6   6      105.36      107.56      4.87 o 
  -1   6   6       15.53       14.53      1.41 o 
   0   6   6        6.19       -0.04      0.19 o 
   1   6   6        0.12       -0.03      0.20 o 
   2   6   6       78.12       80.48      3.78 o 
   3   6   6       87.76       97.07      2.79 o 
   4   6   6       85.77      103.81      3.00 o 
   5   6   6       54.14       56.37      1.83 o 
   6   6   6       23.70       26.83      1.87 o 
   7   6   6      119.49      125.09      4.76 o 
   8   6   6      100.06      107.77      4.20 o 
  -5   7   6        1.97        0.73      0.79 o 
  -4   7   6        9.00       10.06      1.29 o 
  -3   7   6        3.78        3.29      0.83 o 
  -2   7   6       21.64       18.72      1.52 o 
  -1   7   6       13.77       15.76      1.48 o 
   0   7   6        5.94        6.86      1.00 o 
   1   7   6       65.98       61.98      3.23 o 
   2   7   6      114.32      120.42      5.50 o 
   3   7   6       55.03       57.27      2.98 o 
   4   7   6       46.72       49.45      1.69 o 
   5   7   6      214.03      221.25      6.04 o 
   6   7   6      313.90      328.68      8.81 o 
   7   7   6       50.83       54.39      2.42 o 
   8   7   6        0.33        0.73      0.60 o 
  -4   8   6        1.63        1.03      0.81 o 
  -3   8   6        0.08       -0.42      0.72 o 
  -2   8   6        0.42       -0.24      0.67 o 
  -1   8   6       23.96       18.72      1.59 o 
   0   8   6        0.05       -0.37      0.72 o 
   1   8   6        0.02        0.20      0.76 o 
   2   8   6        4.79        4.16      1.04 o 
   3   8   6       68.88       71.46      3.76 o 
   4   8   6      324.94      317.66     13.14 o 
   5   8   6      107.07      108.25      5.02 o 
   6   8   6        2.61        1.09      0.56 o 
   7   8   6        0.08       -0.38      0.52 o 
  -3   9   6        4.38        1.97      0.85 o 
  -2   9   6        4.28        2.45      0.91 o 
  -1   9   6       23.29       23.57      1.85 o 
   0   9   6        9.51       10.31      1.29 o 
   1   9   6      156.18      161.52      7.15 o 
   2   9   6      127.36      135.27      6.13 o 
   3   9   6       24.51       29.04      2.14 o 
   4   9   6       12.95       14.94      1.64 o 
   5   9   6       39.31       41.94      1.59 o 
  -2  10   6        2.37        4.49      1.06 o 
  -1  10   6       48.97       48.42      2.84 o 
   0  10   6       54.33       47.02      2.79 o 
   1  10   6       29.67       30.69      2.17 o 
   2  10   6        0.03       -0.41      0.76 o 
   3  10   6        1.69        1.80      0.90 o 
   4  10   6       12.81       15.44      1.66 o 
   5  10   6       13.16       12.29      0.88 o 
   0  11   6        0.25       -0.31      0.87 o 
   1  11   6        5.08        4.91      1.07 o 
   2  11   6        2.66        2.40      0.95 o 
   3  11   6       15.45       13.27      1.54 o 
   4  11   6       43.99       45.70      2.83 o 
  -2 -10   7        0.59        0.51      0.70 o 
  -1 -10   7        1.03        0.46      0.70 o 
   0 -10   7        0.03       -0.34      0.58 o 
   1 -10   7        0.04       -0.79      0.61 o 
  -4  -9   7        0.06       -0.52      0.56 o 
  -3  -9   7        1.52        2.00      0.73 o 
  -2  -9   7        4.27        4.21      0.82 o 
  -1  -9   7       13.33       12.64      1.15 o 
   0  -9   7       11.96       14.24      1.23 o 
   1  -9   7        0.09        0.90      0.62 o 
   2  -9   7        0.00        1.18      0.89 o 
   3  -9   7        2.79        3.76      1.13 o 
  -5  -8   7        0.00       -0.25      0.63 o 
  -4  -8   7       17.70       17.31      1.27 o 
  -3  -8   7       50.40       45.44      2.19 o 
  -2  -8   7       28.37       26.91      1.59 o 
  -1  -8   7        1.60       -0.36      0.54 o 
   0  -8   7        2.34        2.36      0.67 o 
   1  -8   7       25.49       25.64      1.20 o 
   2  -8   7       14.69       16.08      1.03 o 
   3  -8   7       46.25       48.42      2.86 o 
   4  -8   7        0.67        2.11      0.98 o 
  -6  -7   7        8.44        7.69      0.98 o 
  -5  -7   7        9.19        8.84      1.00 o 
  -4  -7   7       25.51       25.01      1.51 o 
  -3  -7   7       15.56       15.56      1.16 o 
  -2  -7   7       19.33       20.01      1.38 o 
  -1  -7   7       25.53       26.97      1.60 o 
   0  -7   7        0.14       -0.07      0.44 o 
   1  -7   7       72.62       78.28      2.43 o 
   2  -7   7        2.86        3.15      0.56 o 
   3  -7   7        1.14        0.69      0.87 o 
   4  -7   7        6.93        5.41      1.19 o 
   5  -7   7       17.19       16.01      1.79 o 
  -6  -6   7       17.23       18.96      1.35 o 
  -5  -6   7        0.17       -0.79      0.53 o 
  -4  -6   7        9.20        5.67      0.82 o 
  -3  -6   7        6.28        5.62      0.79 o 
  -2  -6   7        8.44        6.05      0.77 o 
  -1  -6   7       18.10       20.70      1.32 o 
   0  -6   7      194.66      183.26      5.06 o 
   1  -6   7       48.14       47.60      1.67 o 
   2  -6   7       22.95       22.12      1.12 o 
   3  -6   7       45.22       46.72      2.72 o 
   4  -6   7       23.29       26.77      1.98 o 
   5  -6   7        9.52       10.46      1.46 o 
   6  -6   7        0.03       -0.49      0.82 o 
  -6  -5   7        0.51       -0.33      0.39 o 
  -5  -5   7        2.33        1.83      0.60 o 
  -4  -5   7        4.42        2.92      0.67 o 
  -3  -5   7       80.44       75.46      3.07 o 
  -2  -5   7      118.90      124.62      4.70 o 
  -1  -5   7       44.06       41.90      1.90 o 
   0  -5   7       31.46       31.74      1.18 o 
   1  -5   7        0.54       -0.43      0.37 o 
   2  -5   7       26.39       35.27      1.31 o 
   3  -5   7      140.89      142.38      6.32 o 
   4  -5   7       10.64       13.24      1.51 o 
   5  -5   7        0.07        0.63      0.87 o 
   6  -5   7        2.38        4.27      1.12 o 
  -7  -4   7        1.21        0.93      0.43 o 
  -6  -4   7        0.40        1.03      0.48 o 
  -5  -4   7       21.65       22.96      1.03 o 
  -4  -4   7      122.79      115.95      4.39 o 
  -3  -4   7      174.25      172.46      6.27 o 
  -2  -4   7        0.11       -0.27      0.50 o 
  -1  -4   7       71.73       74.01      2.15 o 
   0  -4   7        0.42        1.71      0.36 o 
   1  -4   7       27.07       21.50      0.90 o 
   2  -4   7        4.40        3.62      0.44 o 
   3  -4   7        2.87        2.98      0.81 o 
   4  -4   7        5.40        4.75      0.96 o 
   5  -4   7       94.73       94.58      4.55 o 
   6  -4   7       27.78       26.92      2.04 o 
   7  -4   7        0.16       -0.27      0.86 o 
  -7  -3   7        6.82        7.87      0.61 o 
  -6  -3   7       59.12       62.73      2.19 o 
  -5  -3   7      138.57      144.80      3.81 o 
  -4  -3   7       15.57       17.67      1.15 o 
  -3  -3   7        0.37        0.61      0.43 o 
  -1  -3   7        7.67        8.44      0.52 o 
   0  -3   7       29.88       25.77      0.95 o 
   1  -3   7        6.45        7.61      0.52 o 
   2  -3   7        0.37        1.01      0.30 o 
   3  -3   7      122.23      126.77      5.57 o 
   4  -3   7       57.90       66.93      3.37 o 
   5  -3   7        9.84        5.71      1.02 o 
   6  -3   7        7.69        6.46      1.10 o 
   7  -3   7        0.48        0.59      0.80 o 
  -7  -2   7       40.28       46.21      1.50 o 
  -6  -2   7        2.77        2.99      1.14 o 
  -5  -2   7       11.20       12.97      1.30 o 
  -4  -2   7       20.23       17.71      0.87 o 
  -3  -2   7       17.93       15.95      0.93 o 
  -1  -2   7       82.84       74.70      2.12 o 
   0  -2   7       49.41       40.31      1.27 o 
   1  -2   7      263.78      255.08      6.72 o 
   2  -2   7      144.99      161.89      4.34 o 
   3  -2   7       25.17       18.08      1.38 o 
   5  -2   7        0.29        0.57      0.74 o 
   6  -2   7       19.33       22.30      1.03 o 
   7  -2   7        8.24        6.69      0.64 o 
   8  -2   7       10.29       11.56      0.91 o 
  -7  -1   7        5.11        4.92      0.71 o 
  -6  -1   7       10.66       10.77      0.66 o 
  -5  -1   7        9.01       10.74      0.84 o 
  -4  -1   7       23.59       24.36      0.97 o 
  -3  -1   7       96.63       91.71      2.43 o 
  -2  -1   7       40.57       34.95      1.70 o 
  -1  -1   7      319.10      362.57      9.44 o 
   0  -1   7       45.12       44.93      4.84 o 
   1  -1   7      269.03      309.59      8.08 o 
   2  -1   7       10.87       13.23      2.62 o 
   3  -1   7        7.23        6.17      0.37 o 
   4  -1   7       13.69        0.20      0.14 o 
   5  -1   7       14.78       12.03      0.75 o 
   6  -1   7       52.04       49.62      1.69 o 
   7  -1   7        1.91        2.24      0.80 o 
   8  -1   7        5.58        4.18      0.59 o 
  -7   0   7        0.28        0.18      0.52 o 
  -6   0   7        5.22        5.30      0.70 o 
  -5   0   7       18.55       20.51      1.16 o 
  -4   0   7        1.26        2.36      0.33 o 
  -3   0   7       51.61       56.01      3.70 o 
  -2   0   7      221.38       70.15      2.59 o 
  -1   0   7        3.74        4.70      0.36 o 
   0   0   7       14.33       15.06      0.64 o 
   1   0   7       10.19        5.86      0.38 o 
   3   0   7        6.93        9.60      0.44 o 
   5   0   7       49.84       46.89      1.54 o 
   6   0   7        1.53        1.57      0.39 o 
   7   0   7        0.09        0.18      0.82 o 
   8   0   7        1.14        0.73      0.44 o 
  -7   1   7        1.59        0.98      0.56 o 
  -6   1   7       27.82       34.76      1.67 o 
  -5   1   7       85.72       92.76      3.55 o 
  -4   1   7       17.00       16.52      1.02 o 
  -3   1   7       58.25       60.31      1.82 o 
  -2   1   7       92.60       95.42      4.21 o 
  -1   1   7        1.66        0.15      0.22 o 
   0   1   7      648.46      687.46     18.78 o 
   1   1   7      188.48      193.37      5.14 o 
   2   1   7      351.72      325.97     21.59 o 
   3   1   7        0.49        0.40      0.12 o 
   4   1   7       44.15       41.29      1.34 o 
   5   1   7        0.21        0.05      0.27 o 
   6   1   7        0.23        0.16      0.29 o 
   7   1   7        1.64        1.23      0.40 o 
   8   1   7        1.48        1.88      0.49 o 
  -6   2   7       20.10       20.83      1.25 o 
  -5   2   7       14.64       12.94      0.89 o 
  -4   2   7       25.31       28.35      1.35 o 
  -3   2   7       11.16       13.62      1.79 o 
  -1   2   7       10.25        9.72      0.51 o 
   0   2   7      460.09      446.58     11.61 o 
   1   2   7        1.85        2.62      0.29 o 
   2   2   7      188.06      193.85      4.10 o 
   3   2   7        2.39        1.92      0.23 o 
   4   2   7        7.80        7.16      0.46 o 
   5   2   7       20.63       21.73      0.92 o 
   6   2   7        4.61        5.13      0.47 o 
   7   2   7       11.67       13.14      0.76 o 
   8   2   7        3.04        2.72      0.75 o 
  -6   3   7        1.05       -0.06      0.49 o 
  -5   3   7        0.06       -0.56      0.37 o 
  -4   3   7       74.05       76.70      2.31 o 
  -3   3   7       80.90       83.53      2.45 o 
  -2   3   7       83.85       76.77      3.58 o 
  -1   3   7        2.97        4.16      0.38 o 
   0   3   7        1.39        1.82      0.29 o 
   1   3   7      146.52      169.02      4.57 o 
   2   3   7        4.22        3.38      0.36 o 
   3   3   7       32.21       30.05      1.61 o 
   4   3   7      107.16      112.26      3.15 o 
   5   3   7       85.66       89.01      2.59 o 
   6   3   7        4.10        5.06      0.47 o 
   7   3   7        2.02        1.52      0.41 o 
   8   3   7        3.50        3.36      1.51 o 
  -6   4   7       17.02       20.07      1.23 o 
  -5   4   7       14.30       15.67      1.04 o 
  -4   4   7       23.50       17.50      1.16 o 
  -3   4   7       17.93       20.08      0.89 o 
  -2   4   7       46.34       47.15      1.53 o 
   0   4   7       25.60       21.58      0.98 o 
   1   4   7       25.53       45.61      1.45 o 
   3   4   7      299.35      327.92     13.43 o 
   4   4   7        2.36        2.66      0.33 o 
   5   4   7       14.39       12.91      0.69 o 
   6   4   7        0.45       -0.03      0.32 o 
   7   4   7        0.32       -0.29      0.76 o 
   8   4   7        0.41       -0.20      0.76 o 
  -5   5   7        1.67        2.09      0.47 o 
  -4   5   7        8.35        8.98      0.64 o 
  -3   5   7        0.01        0.44      0.35 o 
  -2   5   7        9.75       13.15      0.76 o 
  -1   5   7        7.18        5.71      0.97 o 
   0   5   7       78.60       80.56      4.08 o 
   3   5   7        9.70       10.21      1.17 o 
   4   5   7        0.11        0.48      0.67 o 
   5   5   7       11.91       12.63      0.75 o 
   6   5   7        0.78        0.66      0.36 o 
   7   5   7       26.02       26.89      1.37 o 
   8   5   7        1.77        0.92      0.57 o 
  -5   6   7        0.23        0.42      0.83 o 
  -4   6   7        0.02       -0.70      0.71 o 
  -3   6   7        7.43        7.60      1.09 o 
  -2   6   7       48.35       55.84      2.97 o 
  -1   6   7      195.66      198.58      8.46 o 
   0   6   7      107.99      110.36      5.05 o 
   2   6   7       85.46       82.95      3.94 o 
   3   6   7       11.28       16.21      1.39 o 
   4   6   7       10.09       10.00      1.21 o 
   5   6   7       13.63       12.97      1.39 o 
   6   6   7        1.37        1.36      0.56 o 
   7   6   7       38.45       40.31      2.29 o 
   8   6   7       24.50       24.01      1.42 o 
  -4   7   7       30.05       33.10      2.22 o 
  -3   7   7       15.50       15.91      1.54 o 
  -2   7   7        1.98        3.13      0.85 o 
  -1   7   7       32.58       36.14      2.21 o 
   0   7   7        0.22        0.86      0.77 o 
   1   7   7        0.43       -0.05      0.78 o 
   3   7   7       13.71       10.64      1.22 o 
   4   7   7        0.59        0.93      0.75 o 
   5   7   7       82.62       76.96      3.83 o 
   6   7   7       38.67       37.36      2.34 o 
  -3   8   7        2.57        2.05      0.89 o 
  -2   8   7        0.87        0.71      0.74 o 
  -1   8   7        0.00        0.45      0.77 o 
   0   8   7       10.36       11.37      1.34 o 
   1   8   7        1.95        0.32      0.77 o 
   2   8   7       43.23       46.74      2.80 o 
   4   8   7       25.02       23.91      1.80 o 
   5   8   7        0.12        0.18      0.75 o 
   6   8   7        1.12        1.02      0.81 o 
  -2   9   7        7.17        7.68      1.20 o 
  -1   9   7        0.04       -0.56      0.74 o 
   0   9   7        1.12        1.39      0.85 o 
   1   9   7       44.99       46.17      2.71 o 
   2   9   7       27.57       28.12      2.03 o 
   3   9   7        3.37        4.55      1.05 o 
   4   9   7       15.61       18.79      1.87 o 
   5   9   7       14.12       12.81      1.45 o 
  -1  10   7       52.30       58.74      3.32 o 
   0  10   7       11.39       11.30      1.41 o 
   1  10   7        1.10        1.53      0.89 o 
   2  10   7        5.97        7.59      1.29 o 
   3  10   7        3.74        4.50      1.09 o 
   4  10   7       15.78       15.38      1.61 o 
   5  10   7       19.47       17.67      1.88 o 
   1  11   7       15.95       19.27      1.75 o 
   2  11   7        9.45        9.67      1.43 o 
   3  11   7        6.71        7.01      1.25 o 
  -3  -9   8        4.54        3.70      0.83 o 
  -2  -9   8       20.62       24.05      1.60 o 
  -1  -9   8       39.03       39.36      2.10 o 
   0  -9   8       21.28       23.20      1.51 o 
   1  -9   8        0.09        1.00      0.68 o 
   2  -9   8        3.57        2.46      1.04 o 
  -4  -8   8       19.24       20.49      1.48 o 
  -3  -8   8       33.33       32.46      1.84 o 
  -2  -8   8       61.35       63.36      2.79 o 
  -1  -8   8        4.05        2.99      0.76 o 
   0  -8   8        8.78        9.34      0.98 o 
   1  -8   8       29.20       31.95      1.37 o 
   2  -8   8        0.01       -0.44      0.82 o 
   3  -8   8        1.02        2.22      1.00 o 
   4  -8   8       11.74       13.66      1.68 o 
  -5  -7   8       23.29       22.68      1.53 o 
  -4  -7   8       27.09       27.98      1.68 o 
  -3  -7   8        2.84        1.65      0.63 o 
  -2  -7   8       17.89       18.11      1.32 o 
  -1  -7   8       12.58       12.15      1.05 o 
   0  -7   8       10.93        9.58      0.96 o 
   1  -7   8       13.86       15.83      0.99 o 
   2  -7   8       92.84      100.87      3.60 o 
   3  -7   8        5.24        7.39      1.26 o 
   4  -7   8        0.19       -0.19      0.85 o 
   5  -7   8        0.95        1.43      1.00 o 
  -5  -6   8        2.80        2.48      0.72 o 
  -4  -6   8        1.65        0.79      0.62 o 
  -3  -6   8       27.58       27.44      1.60 o 
  -2  -6   8        1.05        1.04      0.58 o 
  -1  -6   8       73.81       71.97      2.96 o 
   0  -6   8      210.33      216.52      7.78 o 
   1  -6   8      178.41      197.51      5.40 o 
   2  -6   8       30.42       24.52      1.10 o 
   3  -6   8        0.79        0.98      0.90 o 
   4  -6   8       27.62       27.03      2.14 o 
   5  -6   8        0.40        1.27      0.92 o 
  -6  -5   8        2.00        2.83      0.51 o 
  -5  -5   8        2.58        2.79      0.65 o 
  -4  -5   8        1.95        1.78      0.64 o 
  -3  -5   8        0.51        0.42      0.56 o 
  -2  -5   8      276.43      276.20      9.79 o 
  -1  -5   8       17.68       20.63      1.37 o 
   0  -5   8        0.60       -0.53      0.39 o 
   1  -5   8       97.93       94.99      2.79 o 
   2  -5   8       66.41       66.97      2.92 o 
   3  -5   8       61.46       72.28      3.62 o 
   4  -5   8        9.62       13.53      1.54 o 
   5  -5   8        1.61        2.07      0.97 o 
   6  -5   8        1.63        1.74      0.90 o 
  -6  -4   8        0.54        0.97      0.41 o 
  -5  -4   8       14.75       12.29      0.76 o 
  -4  -4   8      141.57      138.68      5.16 o 
  -3  -4   8       93.36       91.86      3.57 o 
  -2  -4   8        1.46        1.59      0.61 o 
  -1  -4   8      124.18      112.06      4.22 o 
   0  -4   8       31.24       35.25      1.33 o 
   1  -4   8       35.11       39.79      1.36 o 
   2  -4   8       59.58       55.70      1.75 o 
   3  -4   8       28.75       28.83      1.92 o 
   4  -4   8        0.13        0.91      0.82 o 
   5  -4   8        5.57        5.17      1.04 o 
   6  -4   8        2.61        1.33      0.87 o 
   7  -4   8        0.23        0.96      0.94 o 
  -6  -3   8       44.67       43.15      1.46 o 
  -5  -3   8       56.68       62.02      1.87 o 
  -4  -3   8        3.63        3.21      0.64 o 
  -3  -3   8       94.59       87.98      3.41 o 
  -2  -3   8      114.87      110.92      4.13 o 
  -1  -3   8      270.98      283.09      7.78 o 
   0  -3   8      145.28      139.66      3.83 o 
   1  -3   8       58.91       54.55      1.69 o 
   2  -3   8        1.03        0.06      0.30 o 
   3  -3   8       25.91       24.07      1.67 o 
   4  -3   8        0.09        0.26      0.74 o 
   5  -3   8        7.72        6.05      1.07 o 
   6  -3   8        0.01        0.01      0.75 o 
   7  -3   8        0.04       -0.28      0.84 o 
  -6  -2   8       11.39       11.04      0.94 o 
  -5  -2   8        5.43        4.18      0.48 o 
  -4  -2   8       21.97       21.03      0.88 o 
  -3  -2   8       61.66       71.21      2.83 o 
  -2  -2   8       10.84        8.69      0.81 o 
  -1  -2   8       23.55       20.28      0.82 o 
   0  -2   8        0.93        0.43      0.56 o 
   1  -2   8       77.87       80.34      2.30 o 
   2  -2   8        9.43       13.33      0.63 o 
   3  -2   8        7.12        7.71      1.01 o 
   4  -2   8        0.31        0.07      0.72 o 
   5  -2   8        2.79        2.74      0.84 o 
   6  -2   8        9.43        9.68      1.30 o 
   7  -2   8        1.85        0.93      0.84 o 
  -6  -1   8        0.55        0.50      0.49 o 
  -5  -1   8       16.68       18.67      1.10 o 
  -4  -1   8        5.04        4.42      0.59 o 
  -3  -1   8       76.51       83.38      3.20 o 
  -2  -1   8       77.40       75.36      3.30 o 
  -1  -1   8      133.25      123.67      3.39 o 
   0  -1   8       13.42       16.39      0.70 o 
   1  -1   8        0.73        0.21      0.23 o 
   2  -1   8        9.19        5.76      0.43 o 
   3  -1   8      148.95      161.65      6.94 o 
   4  -1   8      177.32      158.92      6.90 o 
   5  -1   8       18.13       20.61      1.71 o 
   6  -1   8       12.83       16.66      0.91 o 
   7  -1   8        0.72        1.14      0.47 o 
   8  -1   8       14.13       15.09      0.94 o 
  -6   0   8        1.92        1.78      0.59 o 
  -5   0   8       11.71       13.17      0.99 o 
  -4   0   8       15.08       16.44      1.00 o 
  -3   0   8       18.79       18.27      1.05 o 
  -1   0   8       50.91       46.96      1.44 o 
   0   0   8        2.13        0.93      0.43 o 
   1   0   8       54.98       59.99      1.76 o 
   2   0   8      300.67      332.18      8.66 o 
   3   0   8      101.79       94.77      4.33 o 
   5   0   8        1.27        1.38      0.37 o 
   6   0   8       62.21       65.44      2.09 o 
   7   0   8        3.12        4.50      0.54 o 
   8   0   8        0.78        0.19      0.43 o 
  -6   1   8        3.96        4.44      0.68 o 
  -5   1   8        0.02        0.74      0.45 o 
  -4   1   8       59.01       72.16      2.86 o 
  -3   1   8       19.70       22.97      1.37 o 
  -2   1   8       62.05        0.18      0.07 o 
  -1   1   8      231.31      223.58      6.58 o 
   0   1   8      115.05      109.01      3.01 o 
   1   1   8      110.03       99.06      2.77 o 
   2   1   8      199.04      206.48      5.49 o 
   3   1   8       43.89       30.80      1.20 o 
   4   1   8      139.10      147.85      5.29 o 
   5   1   8       58.43       64.12      1.98 o 
   6   1   8        0.66        1.18      0.37 o 
   7   1   8        1.19        1.59      0.40 o 
   8   1   8        2.32        2.01      0.51 o 
  -6   2   8        2.14        3.09      0.65 o 
  -5   2   8        3.00        2.38      0.54 o 
  -4   2   8        3.88        4.03      0.59 o 
  -3   2   8       75.16       80.82      2.40 o 
  -2   2   8      556.83      569.61     22.75 o 
  -1   2   8      245.52      237.45     11.59 o 
   0   2   8       19.43       21.33      0.83 o 
   1   2   8       26.76       23.52      0.87 o 
   2   2   8      169.97      195.22      5.23 o 
   4   2   8        8.39        7.09      0.47 o 
   5   2   8        5.09        4.44      0.56 o 
   6   2   8       15.00       13.42      0.75 o 
   7   2   8        6.55        5.21      0.54 o 
   8   2   8        0.30       -0.01      0.57 o 
  -6   3   8        2.58        3.49      0.67 o 
  -5   3   8        4.10        4.15      0.65 o 
  -4   3   8        9.43        6.94      0.73 o 
  -3   3   8       19.63       25.10      1.06 o 
  -2   3   8       29.11       23.69      0.99 o 
  -1   3   8        0.01       -0.07      0.30 o 
   0   3   8      285.22      297.17      7.85 o 
   1   3   8      188.08      191.96      5.18 o 
   2   3   8       63.39       69.62      2.60 o 
   3   3   8        4.51        0.05      0.15 o 
   4   3   8      114.33      117.35      5.35 o 
   5   3   8       96.81      101.39      2.93 o 
   6   3   8        0.75        0.30      0.31 o 
   7   3   8        1.92        1.97      0.43 o 
   8   3   8        1.26        0.56      0.43 o 
  -5   4   8        4.81        6.32      0.75 o 
  -4   4   8        0.51        0.08      0.38 o 
  -3   4   8        9.90        9.56      0.65 o 
  -2   4   8       30.93       33.19      1.23 o 
  -1   4   8        9.43        9.67      0.61 o 
   0   4   8        0.03       -0.21      0.33 o 
   1   4   8      157.12      158.21      4.35 o 
   3   4   8       73.05       68.74      3.40 o 
   4   4   8        0.08        0.55      0.71 o 
   5   4   8        9.91       12.13      1.39 o 
   6   4   8       12.53       13.60      0.79 o 
   7   4   8       46.08       48.79      1.69 o 
   8   4   8        5.82        6.59      0.64 o 
  -5   5   8       14.03       15.67      1.14 o 
  -4   5   8       20.72       19.05      0.97 o 
  -3   5   8       23.38       26.76      1.12 o 
  -2   5   8        5.50        4.02      0.56 o 
  -1   5   8        2.29        1.55      0.38 o 
   0   5   8      105.87       89.37      3.38 o 
   1   5   8      150.23      146.66      6.41 o 
   2   5   8        1.07        0.19      0.39 o 
   3   5   8       84.14       85.51      4.10 o 
   4   5   8        8.36        9.81      1.21 o 
   5   5   8       47.97       52.78      2.94 o 
   6   5   8       31.62       32.61      2.20 o 
   7   5   8        6.51        7.19      1.22 o 
   8   5   8        1.00        1.35      0.48 o 
  -4   6   8       25.22       23.41      1.11 o 
  -3   6   8        4.33        3.89      0.52 o 
  -2   6   8      113.20       97.76      2.92 o 
  -1   6   8       68.40       67.33      3.46 o 
   0   6   8        0.00        0.08      0.75 o 
   1   6   8        2.09        0.68      0.82 o 
   2   6   8        2.99        1.99      0.77 o 
   3   6   8      175.61      164.30      7.23 o 
   4   6   8      129.49      124.94      5.71 o 
   5   6   8        9.87        7.41      1.13 o 
   6   6   8       11.62       11.28      1.30 o 
   7   6   8       14.72       14.18      1.52 o 
  -4   7   8       13.92       11.48      1.40 o 
  -3   7   8       12.74       11.04      1.38 o 
  -2   7   8        3.27        2.05      0.89 o 
  -1   7   8       25.96       27.55      2.01 o 
   0   7   8      100.68       95.15      4.58 o 
   1   7   8       95.73      103.17      4.95 o 
   3   7   8       14.39       13.56      1.36 o 
   4   7   8       18.60       19.41      1.65 o 
   5   7   8       25.68       26.62      1.90 o 
   6   7   8        5.02        4.42      1.03 o 
   7   7   8        0.27        0.08      0.80 o 
  -3   8   8        1.17        1.23      0.89 o 
  -2   8   8        2.91        3.07      0.98 o 
  -1   8   8        8.75        6.66      1.11 o 
   0   8   8       42.37       38.77      2.41 o 
   1   8   8        2.94        0.37      0.80 o 
   2   8   8        2.52        1.95      0.99 o 
   3   8   8       41.04       37.93      2.38 o 
   4   8   8        1.00       -0.46      0.66 o 
   5   8   8        0.00       -0.41      0.74 o 
   6   8   8       25.55       25.42      1.93 o 
  -2   9   8       13.57       15.03      1.64 o 
  -1   9   8        0.21        0.45      0.79 o 
   0   9   8        6.56        7.04      1.16 o 
   1   9   8       39.41       38.12      2.49 o 
   2   9   8       19.59       20.95      1.78 o 
   3   9   8       15.64       12.39      1.52 o 
   4   9   8       24.50       23.36      2.08 o 
   5   9   8       27.08       27.48      2.03 o 
   6   9   8        5.30        4.61      1.08 o 
   0  10   8        3.00        3.99      1.02 o 
   1  10   8        2.82        2.17      0.98 o 
   2  10   8       14.70       17.92      1.81 o 
   3  10   8       41.36       45.92      2.83 o 
   4  10   8        1.90        2.19      1.02 o 
  -1  -9   9       11.05       10.29      1.09 o 
   0  -9   9        8.45       10.00      1.11 o 
   1  -9   9        0.00       -0.91      0.60 o 
  -3  -8   9       22.27       22.53      1.50 o 
  -2  -8   9        9.75       10.84      1.13 o 
  -1  -8   9        0.01       -0.73      0.62 o 
   0  -8   9        1.48        1.13      0.66 o 
   1  -8   9        8.85       11.45      1.14 o 
   2  -8   9        3.07        4.85      1.08 o 
   3  -8   9        0.85        1.19      0.92 o 
  -4  -7   9       12.37       12.68      1.23 o 
  -3  -7   9        0.01       -0.51      0.59 o 
  -2  -7   9       23.29       24.83      1.51 o 
  -1  -7   9       46.71       50.71      2.36 o 
   0  -7   9       16.27       18.88      1.32 o 
   1  -7   9        2.87        0.28      0.59 o 
   2  -7   9       24.19       28.84      2.06 o 
   3  -7   9        0.04       -0.53      0.80 o 
   4  -7   9        0.00       -0.02      0.88 o 
  -5  -6   9        2.87        2.08      0.67 o 
  -4  -6   9       21.80       23.04      1.48 o 
  -3  -6   9       11.14        9.95      0.99 o 
  -2  -6   9        0.82        1.53      0.60 o 
  -1  -6   9        9.69        6.95      0.85 o 
   0  -6   9       85.63       88.55      3.54 o 
   1  -6   9        0.02       -0.31      0.64 o 
   2  -6   9        3.44        2.28      0.90 o 
   3  -6   9       19.24       20.89      1.82 o 
   4  -6   9        1.26        3.16      1.00 o 
   5  -6   9        3.47        2.61      1.01 o 
  -5  -5   9       20.63       18.75      1.24 o 
  -4  -5   9        1.34        2.20      0.60 o 
  -3  -5   9        0.45        0.03      0.56 o 
  -2  -5   9      137.78      134.25      5.06 o 
  -1  -5   9       70.95       75.68      3.09 o 
   0  -5   9        4.23        5.06      0.73 o 
   1  -5   9        5.43        2.85      0.51 o 
   2  -5   9       40.60       44.03      1.75 o 
   3  -5   9        1.92        1.82      0.89 o 
   4  -5   9       11.82       12.65      1.44 o 
   5  -5   9       27.60       25.54      2.09 o 
   6  -5   9        1.14        2.05      0.98 o 
  -6  -4   9        1.85        1.49      0.60 o 
  -5  -4   9        4.37        4.11      0.51 o 
  -4  -4   9       46.86       36.24      1.76 o 
  -3  -4   9        0.39       -0.10      0.48 o 
  -2  -4   9       23.87       21.47      1.34 o 
  -1  -4   9        9.88       10.80      0.93 o 
   0  -4   9       46.80       48.95      1.63 o 
   1  -4   9       35.53       40.78      1.83 o 
   2  -4   9       10.29       11.34      0.76 o 
   3  -4   9       30.73       27.43      1.96 o 
   4  -4   9        7.50        7.28      1.18 o 
   5  -4   9        5.57        6.69      1.16 o 
   6  -4   9        0.31        0.02      0.80 o 
  -6  -3   9       36.50       33.22      1.74 o 
  -5  -3   9        4.75        7.35      0.84 o 
  -4  -3   9       14.95       16.03      1.09 o 
  -3  -3   9        6.69        5.13      0.68 o 
  -2  -3   9        7.51        9.12      0.85 o 
  -1  -3   9       35.66       42.55      1.86 o 
   0  -3   9      107.10       97.16      2.78 o 
   1  -3   9      223.77      216.36      5.78 o 
   2  -3   9       29.37       27.48      1.06 o 
   3  -3   9        3.44        4.46      0.93 o 
   4  -3   9        0.62        0.06      0.75 o 
   5  -3   9       13.41       12.14      1.44 o 
   6  -3   9       11.78       12.35      1.43 o 
   7  -3   9        5.51        7.35      1.32 o 
  -6  -2   9        0.85        1.10      0.59 o 
  -5  -2   9        1.84        0.79      0.56 o 
  -4  -2   9       70.74       70.04      2.86 o 
  -3  -2   9      145.69      152.76      5.56 o 
  -2  -2   9       64.32       63.44      2.57 o 
  -1  -2   9       89.59       83.76      3.30 o 
   0  -2   9        8.51        4.61      0.44 o 
   1  -2   9        3.16        2.12      0.34 o 
   2  -2   9       39.68       43.24      1.39 o 
   3  -2   9       61.88       59.34      3.06 o 
   4  -2   9       23.97       26.75      1.93 o 
   5  -2   9       11.19       12.05      1.43 o 
   6  -2   9       15.07       14.82      1.52 o 
   7  -2   9        1.16        0.56      0.85 o 
  -6  -1   9       10.05       10.10      0.98 o 
  -5  -1   9       27.96       28.17      1.48 o 
  -4  -1   9       20.98       16.67      1.11 o 
  -3  -1   9       64.23       58.99      2.39 o 
  -2  -1   9        6.98        5.72      0.62 o 
  -1  -1   9        2.31        1.13      0.33 o 
   0  -1   9       16.24       15.43      0.72 o 
   1  -1   9       56.51       59.61      1.82 o 
   2  -1   9       58.48       59.15      1.77 o 
   3  -1   9       11.39       12.07      1.25 o 
   4  -1   9       50.96       49.43      2.75 o 
   5  -1   9       23.31       19.85      1.69 o 
   6  -1   9       18.16       14.41      1.52 o 
   7  -1   9        0.02        0.97      0.92 o 
  -6   0   9       23.18       27.90      1.56 o 
  -5   0   9       68.88       68.34      2.81 o 
  -4   0   9       14.69       14.16      1.02 o 
  -3   0   9        6.79        8.77      0.81 o 
  -2   0   9       94.47       89.39      2.56 o 
  -1   0   9      155.40      131.54      3.61 o 
   0   0   9      142.60      150.42      4.09 o 
   1   0   9       70.83       75.53      2.20 o 
   2   0   9      141.14      138.54      3.78 o 
   3   0   9       19.03       18.52      1.53 o 
   4   0   9        4.29        4.05      0.98 o 
   5   0   9        0.66        0.87      0.82 o 
   6   0   9      128.62      129.43      3.76 o 
   7   0   9       15.50       17.25      0.97 o 
  -6   1   9       15.02       16.61      1.19 o 
  -5   1   9        1.99        2.79      0.65 o 
  -4   1   9      175.08      198.67      7.13 o 
  -3   1   9      153.16      142.99      5.20 o 
  -2   1   9        0.08       -0.07      0.31 o 
  -1   1   9        3.95        1.73      0.34 o 
   0   1   9      149.54      159.17      4.32 o 
   1   1   9       73.72       77.33      2.25 o 
   2   1   9       11.20       14.86      0.69 o 
   3   1   9        0.13        0.71      0.70 o 
   4   1   9      230.41      226.10      7.82 o 
   5   1   9       25.99       29.82      2.38 o 
   6   1   9        1.12        1.39      0.41 o 
   7   1   9       14.26       14.92      0.89 o 
   8   1   9        0.64        0.31      0.54 o 
  -6   2   9        1.10        1.82      0.59 o 
  -5   2   9       20.79       19.87      1.25 o 
  -4   2   9      111.15      139.31      5.16 o 
  -3   2   9       58.16       58.17      2.38 o 
  -2   2   9        6.64       11.08      0.67 o 
  -1   2   9       10.29       14.16      0.88 o 
   0   2   9       85.39       75.59      2.22 o 
   1   2   9       29.94       31.14      1.09 o 
   2   2   9      692.12      723.58     18.71 o 
   3   2   9      254.10      242.17     32.38 o 
   4   2   9        6.44        5.58      1.06 o 
   5   2   9       47.65       44.01      2.60 o 
   6   2   9        8.34        9.78      0.88 o 
   7   2   9        1.28        1.65      0.44 o 
   8   2   9        0.76        0.96      0.45 o 
  -5   3   9       57.93       59.79      2.54 o 
  -4   3   9       37.80       32.09      1.59 o 
  -3   3   9        0.01       -0.36      0.52 o 
  -2   3   9      144.97      155.29      4.33 o 
  -1   3   9       40.33       34.41      3.68 o 
   0   3   9      175.60      188.35      5.11 o 
   1   3   9      230.57      256.85      6.86 o 
   2   3   9        2.04        2.19      0.35 o 
   3   3   9       53.62       51.71      2.02 o 
   4   3   9        1.49        1.11      0.83 o 
   5   3   9        0.17        0.73      0.75 o 
   6   3   9        0.70        1.64      0.86 o 
   7   3   9        4.85        5.87      1.15 o 
   8   3   9        4.02        4.88      0.59 o 
  -5   4   9        3.44        3.86      0.71 o 
  -4   4   9       12.80       14.28      1.03 o 
  -3   4   9       22.73       22.27      1.03 o 
  -2   4   9      185.89      182.06      5.03 o 
  -1   4   9      234.11      259.92      6.99 o 
   0   4   9      155.08      163.00      4.49 o 
   1   4   9        0.18       -0.45      0.30 o 
   2   4   9      116.72      108.94      3.12 o 
   3   4   9       27.90       27.29      1.96 o 
   4   4   9        0.85        0.60      0.79 o 
   5   4   9       38.24       35.12      2.29 o 
   6   4   9       17.03       17.14      1.64 o 
   7   4   9       40.08       42.04      2.68 o 
   8   4   9        4.03        5.36      1.23 o 
  -4   5   9       92.20       95.51      2.91 o 
  -3   5   9      135.78      149.10      5.46 o 
  -2   5   9       24.64       26.65      1.82 o 
  -1   5   9       12.00       14.41      0.81 o 
   1   5   9       40.32       37.60      2.06 o 
   2   5   9       14.22       15.77      1.44 o 
   3   5   9       42.81       46.98      2.73 o 
   4   5   9       58.04       56.70      3.09 o 
   5   5   9      114.78      110.02      5.22 o 
   6   5   9       10.16        9.23      1.29 o 
   7   5   9        6.66        5.66      1.17 o 
  -4   6   9        4.49        4.04      0.58 o 
  -3   6   9        0.04       -0.54      0.41 o 
  -2   6   9        0.71        0.84      0.48 o 
  -1   6   9       55.79       57.43      1.91 o 
   0   6   9        4.58        4.65      1.03 o 
   2   6   9       29.19       28.10      2.00 o 
   3   6   9       40.23       38.55      2.37 o 
   4   6   9       20.38       19.37      1.73 o 
   5   6   9        3.35        3.44      0.95 o 
   6   6   9        6.20        7.61      1.25 o 
   7   6   9        0.01        1.09      0.86 o 
  -3   7   9       22.13       23.65      1.97 o 
  -2   7   9       22.82       21.50      1.84 o 
  -1   7   9       13.58       16.15      1.56 o 
   0   7   9        2.46        3.46      0.94 o 
   1   7   9       47.92       56.48      3.24 o 
   2   7   9       87.95       86.62      4.25 o 
   3   7   9        6.25        3.10      0.94 o 
   4   7   9        3.19        3.01      0.96 o 
   5   7   9        0.07        0.27      0.81 o 
   6   7   9       17.21       16.90      1.67 o 
   7   7   9        3.87        3.59      1.08 o 
  -2   8   9       12.53       13.89      1.48 o 
  -1   8   9        1.24        1.42      0.91 o 
   0   8   9        0.66        0.58      0.87 o 
   1   8   9       21.88       20.85      1.78 o 
   2   8   9        8.99        8.59      1.38 o 
   3   8   9        0.64        0.47      0.59 o 
   4   8   9       47.08       45.17      2.76 o 
   5   8   9        8.66        9.92      1.36 o 
   6   8   9       28.40       33.04      2.31 o 
  -1   9   9       15.13       14.32      1.63 o 
   0   9   9        2.69        3.64      1.05 o 
   1   9   9        7.32        5.38      1.10 o 
   2   9   9       19.62       16.44      1.77 o 
   3   9   9        6.32        6.66      1.35 o 
   5   9   9       25.78       29.55      2.18 o 
   1  10   9        7.31       10.27      1.49 o 
   2  10   9       24.72       27.17      2.22 o 
   3  10   9       18.69       19.97      1.98 o 
  -2  -8  10        3.03        2.25      0.81 o 
  -1  -8  10        7.93        8.13      1.02 o 
   0  -8  10       32.90       35.00      1.87 o 
   1  -8  10       10.61       10.35      1.05 o 
  -3  -7  10       17.79       17.90      1.41 o 
  -2  -7  10       26.48       25.03      1.61 o 
  -1  -7  10       13.14       15.78      1.22 o 
   0  -7  10        6.31        8.11      0.94 o 
   1  -7  10        2.39        1.34      0.66 o 
   2  -7  10        8.91       10.52      1.35 o 
   3  -7  10        0.87        0.98      0.91 o 
  -4  -6  10       41.05       40.39      2.05 o 
  -3  -6  10       24.83       24.15      1.53 o 
  -2  -6  10        5.40        5.35      0.79 o 
  -1  -6  10        0.02       -0.01      0.53 o 
   0  -6  10        1.27        1.40      0.63 o 
   1  -6  10        1.41        1.52      0.60 o 
   2  -6  10        2.06        2.02      0.87 o 
   3  -6  10        0.38       -0.32      0.78 o 
   4  -6  10       11.17       14.46      1.69 o 
  -5  -5  10        6.13        5.87      0.84 o 
  -4  -5  10        1.18        1.09      0.56 o 
  -3  -5  10        3.99        2.48      0.66 o 
  -2  -5  10        7.56        7.68      0.86 o 
  -1  -5  10        0.45       -0.16      0.53 o 
   0  -5  10        1.23        1.14      0.58 o 
   1  -5  10        5.39        4.41      0.56 o 
   2  -5  10       24.19       27.24      1.95 o 
   3  -5  10       46.23       40.62      2.53 o 
   4  -5  10        7.00        7.66      1.30 o 
   5  -5  10        4.59        4.19      1.10 o 
  -5  -4  10        0.38       -0.19      0.55 o 
  -4  -4  10       17.01       12.52      1.01 o 
  -3  -4  10       13.23       13.99      1.09 o 
  -2  -4  10       11.60       15.50      1.13 o 
  -1  -4  10       52.73       53.79      2.29 o 
   0  -4  10       88.29       87.14      3.38 o 
   1  -4  10       44.90       39.27      1.40 o 
   2  -4  10       13.73       12.46      1.36 o 
   3  -4  10       32.52       30.95      2.12 o 
   4  -4  10        1.27        2.16      0.95 o 
   5  -4  10        6.20        8.79      1.35 o 
   6  -4  10        0.62        0.59      0.94 o 
  -5  -3  10        0.20       -0.23      0.48 o 
  -4  -3  10        0.00        0.08      0.48 o 
  -3  -3  10        3.14        5.20      0.68 o 
  -2  -3  10       64.68       61.35      2.56 o 
  -1  -3  10       69.23       64.25      2.60 o 
   0  -3  10        3.98        3.52      0.47 o 
   1  -3  10       24.57       23.02      0.99 o 
   2  -3  10        1.54        0.56      0.43 o 
   3  -3  10        5.36        5.21      1.04 o 
   4  -3  10        6.26        8.16      1.23 o 
   5  -3  10       14.25       11.68      1.44 o 
   6  -3  10        3.89        3.77      1.12 o 
  -5  -2  10        0.24        2.07      0.60 o 
  -4  -2  10        2.39        0.91      0.49 o 
  -3  -2  10       34.24       36.89      1.73 o 
  -2  -2  10      121.63      108.36      4.08 o 
  -1  -2  10      131.47      126.55      4.65 o 
   0  -2  10        0.00       -0.02      0.33 o 
   1  -2  10       61.47       60.69      1.87 o 
   2  -2  10       33.71       35.97      1.25 o 
   3  -2  10       58.27       52.30      2.83 o 
   4  -2  10       48.72       49.40      2.78 o 
   5  -2  10       10.99       10.95      1.41 o 
   6  -2  10        2.51        1.17      0.96 o 
   7  -2  10        0.15        0.01      0.85 o 
  -5  -1  10       10.74       12.59      1.03 o 
  -4  -1  10       22.27       20.71      1.22 o 
  -3  -1  10       10.45        7.44      0.75 o 
  -2  -1  10        0.06       -0.55      0.36 o 
  -1  -1  10       31.37       31.31      1.14 o 
   0  -1  10       75.18       64.05      1.93 o 
   1  -1  10       97.53       96.25      2.75 o 
   2  -1  10       71.37       76.33      2.25 o 
   3  -1  10       18.38       18.00      1.59 o 
   4  -1  10       11.49       11.97      1.38 o 
   5  -1  10        0.10        0.36      0.73 o 
   6  -1  10        0.41       -0.61      0.75 o 
   7  -1  10        1.73        0.10      0.87 o 
  -5   0  10        5.71        3.40      0.63 o 
  -4   0  10       16.62       18.21      1.16 o 
  -3   0  10        0.15        0.16      0.40 o 
  -2   0  10        7.39        5.41      0.62 o 
  -1   0  10       51.88       64.29      1.97 o 
   0   0  10      257.66      253.02      6.75 o 
   1   0  10      131.34      122.19      3.42 o 
   2   0  10       43.29       44.46      1.43 o 
   3   0  10        1.90        1.72      0.75 o 
   4   0  10        0.01        1.10      0.76 o 
   5   0  10       19.33       15.57      1.60 o 
   6   0  10      139.51      136.25      6.31 o 
   7   0  10        4.17        6.92      0.68 o 
  -5   1  10        0.01        0.36      0.48 o 
  -4   1  10        0.28        0.58      0.48 o 
  -3   1  10       15.46       17.08      1.07 o 
  -2   1  10      371.92      406.60     14.06 o 
  -1   1  10      299.07      305.30      8.10 o 
   0   1  10       22.65       17.26      0.80 o 
   1   1  10       24.91       21.20      0.90 o 
   2   1  10       53.42       54.10      1.70 o 
   3   1  10       71.71       68.82      3.47 o 
   4   1  10      447.66      440.55     17.99 o 
   5   1  10       23.41       29.99      2.14 o 
   6   1  10        7.14        8.80      1.38 o 
   7   1  10        2.91        3.88      1.04 o 
  -5   2  10        0.82        1.04      0.53 o 
  -4   2  10        1.06        0.35      0.51 o 
  -3   2  10       70.49       75.81      3.01 o 
  -2   2  10      322.33      354.13     14.76 o 
  -1   2  10       33.04       30.43      1.31 o 
   0   2  10      343.51      365.58      9.61 o 
   1   2  10      254.07      258.50      6.92 o 
   2   2  10      435.71      447.34     11.71 o 
   3   2  10       12.82       16.88      1.56 o 
   4   2  10       22.15       27.09      1.95 o 
   5   2  10       29.39       28.20      2.00 o 
   6   2  10        5.37        4.86      1.05 o 
   7   2  10        1.74        1.90      0.98 o 
  -5   3  10       22.87       27.81      1.56 o 
  -4   3  10       45.29       47.21      2.12 o 
  -3   3  10       53.11       57.19      2.44 o 
  -2   3  10        0.16        0.40      0.40 o 
  -1   3  10      173.60      180.96     13.03 o 
   0   3  10     1404.08     1347.50     34.58 o 
   1   3  10      223.74      238.09      6.44 o 
   2   3  10      170.28      179.94      4.93 o 
   3   3  10       19.40       15.95      0.99 o 
   4   3  10        7.39        4.63      1.01 o 
   5   3  10       16.23       13.74      1.60 o 
   6   3  10        7.54        7.83      1.28 o 
   7   3  10       15.58       17.69      1.69 o 
  -4   4  10        4.74        5.99      0.79 o 
  -3   4  10       34.94       38.88      2.06 o 
  -2   4  10      334.11      342.57      9.17 o 
  -1   4  10      146.78      174.52      4.86 o 
   0   4  10       26.10       24.13      1.54 o 
   1   4  10       30.71       28.43      1.15 o 
   2   4  10      122.62      116.83      3.37 o 
   3   4  10      124.35      121.72      5.62 o 
   4   4  10        0.19        0.66      0.79 o 
   5   4  10       22.19       21.15      1.77 o 
   6   4  10       12.76       13.98      1.49 o 
   7   4  10       15.34       13.46      1.61 o 
  -4   5  10       67.91       66.53      2.84 o 
  -3   5  10       53.93       63.72      2.11 o 
  -2   5  10       10.38       10.55      0.74 o 
  -1   5  10       45.62       44.53      2.06 o 
   0   5  10        1.10        0.46      0.40 o 
   1   5  10       65.21       61.19      1.99 o 
   2   5  10       24.30       17.38      1.58 o 
   3   5  10      147.52      144.95      6.56 o 
   4   5  10       31.58       32.93      2.23 o 
   5   5  10       21.22       25.03      1.93 o 
   6   5  10        0.61        1.16      0.93 o 
   7   5  10        3.19        3.42      1.03 o 
  -3   6  10       16.11       12.05      1.23 o 
  -2   6  10        3.64        4.01      0.56 o 
  -1   6  10       72.53       74.46      2.38 o 
   0   6  10       77.81       74.97      2.40 o 
   1   6  10      194.40      178.26      7.82 o 
   2   6  10       47.57       44.93      2.64 o 
   3   6  10       15.35       17.46      1.59 o 
   4   6  10        3.81        3.15      0.97 o 
   5   6  10       27.06       24.20      1.99 o 
   6   6  10        1.02        1.07      0.95 o 
   7   6  10        4.40        5.48      1.22 o 
  -2   7  10        8.73        9.51      1.37 o 
  -1   7  10       79.23       75.49      3.92 o 
   0   7  10       63.75       53.96      3.14 o 
   1   7  10        6.83        7.95      1.30 o 
   2   7  10       13.58       10.91      1.35 o 
   3   7  10       30.73       25.44      1.94 o 
   4   7  10        0.10       -0.51      0.79 o 
   5   7  10       12.18       12.05      1.53 o 
   6   7  10       11.52       12.51      1.58 o 
  -1   8  10       19.56       20.96      1.91 o 
   0   8  10        0.18       -0.41      0.86 o 
   1   8  10       44.49       34.75      2.46 o 
   2   8  10       26.10       22.24      1.97 o 
   3   8  10       36.45       40.78      2.63 o 
   4   8  10       14.24       12.88      1.58 o 
   5   8  10        5.73        5.39      1.19 o 
   0   9  10       10.52        8.19      1.36 o 
   1   9  10       28.86       26.48      2.10 o 
   2   9  10       15.81       14.11      1.73 o 
   3   9  10        1.64        3.02      1.10 o 
   4   9  10        5.16        4.69      1.39 o 
  -2  -7  11       44.43       51.26      2.43 o 
  -1  -7  11       12.85       15.41      1.32 o 
   0  -7  11        0.70       -0.03      0.66 o 
   1  -7  11        0.99        1.41      0.67 o 
  -3  -6  11       18.61       23.35      1.52 o 
  -2  -6  11        3.47        3.19      0.78 o 
  -1  -6  11        0.01       -0.23      0.54 o 
   0  -6  11        0.94        1.04      0.63 o 
   1  -6  11        3.86        4.41      0.74 o 
   2  -6  11       17.30       18.95      1.72 o 
   3  -6  11        1.12        1.26      0.88 o 
  -4  -5  11        0.03        0.07      0.59 o 
  -3  -5  11        1.47        0.63      0.57 o 
  -2  -5  11        9.15       10.72      1.07 o 
  -1  -5  11        7.20        7.42      0.82 o 
   0  -5  11       16.80       17.58      1.20 o 
   1  -5  11        2.63        3.33      0.67 o 
   2  -5  11        0.30        0.17      0.76 o 
   3  -5  11        0.78        1.58      0.90 o 
   4  -5  11        0.21        0.70      0.89 o 
  -4  -4  11        7.70        5.99      0.78 o 
  -3  -4  11        9.84        8.88      0.91 o 
  -2  -4  11        5.25        7.35      0.82 o 
  -1  -4  11        0.70        0.21      0.49 o 
   0  -4  11        0.93        1.66      0.55 o 
   1  -4  11       42.72       44.66      1.56 o 
   2  -4  11        8.69        8.08      1.16 o 
   3  -4  11        9.89        8.39      1.26 o 
   4  -4  11        0.04       -0.24      0.84 o 
   5  -4  11        3.67        4.39      1.16 o 
  -4  -3  11       29.68       31.69      1.64 o 
  -3  -3  11       16.68       22.06      1.34 o 
  -2  -3  11        3.58        2.34      0.59 o 
  -1  -3  11        0.54        1.36      0.48 o 
   0  -3  11        6.23        5.72      0.67 o 
   1  -3  11       26.63       18.87      1.22 o 
   2  -3  11        1.73        2.57      0.86 o 
   3  -3  11       37.40       38.56      2.37 o 
   4  -3  11        5.71        5.68      1.16 o 
   5  -3  11       10.93       10.38      1.42 o 
   6  -3  11        5.52        7.33      1.31 o 
  -5  -2  11        1.64        2.97      0.65 o 
  -4  -2  11        0.08        0.55      0.52 o 
  -3  -2  11        0.15        0.22      0.45 o 
  -2  -2  11        6.93        5.07      0.68 o 
  -1  -2  11       14.64       11.59      0.93 o 
   0  -2  11       37.60       26.44      1.06 o 
   1  -2  11       13.14       15.55      1.68 o 
   2  -2  11       26.70       29.20      2.19 o 
   3  -2  11       42.09       44.53      2.64 o 
   4  -2  11       22.05       23.94      1.93 o 
   5  -2  11        1.69        1.14      0.84 o 
   6  -2  11        0.85        1.23      0.96 o 
  -5  -1  11        0.12       -0.11      0.47 o 
  -4  -1  11        0.47        0.48      0.46 o 
  -3  -1  11       15.09       12.24      0.90 o 
  -2  -1  11        0.64        0.95      0.47 o 
  -1  -1  11       89.08       88.69      3.37 o 
   0  -1  11       25.50       25.80      1.01 o 
   1  -1  11       24.59       23.79      0.96 o 
   2  -1  11       77.11       72.01      3.81 o 
   3  -1  11       12.14       11.35      1.34 o 
   4  -1  11        0.44        0.98      0.76 o 
   5  -1  11        0.01        2.39      0.97 o 
   6  -1  11        0.24        0.05      0.85 o 
  -5   0  11        0.92        2.27      0.63 o 
  -4   0  11        5.06        5.63      0.72 o 
  -3   0  11       24.92       22.39      1.23 o 
  -2   0  11        1.11        0.75      0.41 o 
  -1   0  11        0.03       -0.45      0.30 o 
   0   0  11        8.82       10.34      0.62 o 
   1   0  11        5.35        7.43      0.56 o 
   2   0  11       27.51       24.38      0.97 o 
   3   0  11        9.32        6.47      1.04 o 
   4   0  11        2.49        2.58      0.87 o 
   5   0  11       42.90       34.30      2.29 o 
   6   0  11       84.52       86.27      4.44 o 
   7   0  11        3.97        2.71      1.11 o 
  -4   1  11        3.38        3.45      0.63 o 
  -3   1  11        2.07        0.95      0.46 o 
  -2   1  11        0.06       -0.14      0.42 o 
  -1   1  11        4.71        4.95      0.50 o 
   0   1  11       70.50       73.49      3.35 o 
   1   1  11       80.49       86.13      2.55 o 
   2   1  11        0.03       -0.18      0.44 o 
   3   1  11      159.95      148.70      6.66 o 
   4   1  11      361.30      335.04     13.95 o 
   5   1  11       25.91       30.92      2.17 o 
   6   1  11        0.33       -0.02      0.93 o 
   7   1  11        0.07        0.92      0.99 o 
  -4   2  11        6.94        6.86      0.77 o 
  -3   2  11        0.40        0.14      0.46 o 
  -2   2  11       30.16       36.19      1.70 o 
  -1   2  11        7.58       11.07      0.69 o 
   0   2  11      117.80      133.54      3.77 o 
   1   2  11       36.61       41.48      2.82 o 
   2   2  11      738.84      769.93     19.95 o 
   3   2  11      107.36      123.00      5.70 o 
   4   2  11        3.17        2.22      0.99 o 
   5   2  11        0.64       -0.09      0.82 o 
   6   2  11       37.44       38.60      2.52 o 
   7   2  11       10.77       11.40      1.54 o 
  -4   3  11        1.63        1.44      0.59 o 
  -3   3  11       10.10       10.91      0.90 o 
  -2   3  11        1.98        2.54      0.60 o 
  -1   3  11        5.15        6.57      0.59 o 
   0   3  11      111.77      103.86     10.06 o 
   1   3  11       56.81       66.81      2.11 o 
   2   3  11       83.78       86.34      2.60 o 
   3   3  11       48.74       54.21      3.08 o 
   4   3  11      101.50       97.72      4.79 o 
   5   3  11       60.39       68.98      3.68 o 
   6   3  11       16.27       16.50      1.81 o 
   7   3  11       16.15       17.45      1.87 o 
  -4   4  11        2.11        2.50      0.67 o 
  -3   4  11       12.12       13.76      1.03 o 
  -2   4  11      153.11      146.02      4.19 o 
  -1   4  11       16.00       17.31      0.96 o 
   0   4  11        0.85        0.38      0.35 o 
   1   4  11       53.62       57.44      1.89 o 
   2   4  11       19.88       16.16      1.96 o 
   3   4  11       89.56       88.61      4.41 o 
   4   4  11      118.12      120.68      5.73 o 
   5   4  11       89.77       99.04      4.90 o 
   6   4  11        2.73        0.92      0.89 o 
   7   4  11        0.20        0.52      0.93 o 
  -3   5  11        0.93        1.05      0.45 o 
  -2   5  11        4.50        3.20      0.53 o 
  -1   5  11       22.06       19.74      1.00 o 
   1   5  11       40.01       42.98      1.53 o 
   2   5  11       22.75       20.30      1.72 o 
   3   5  11       97.09       98.34      4.85 o 
   4   5  11       34.31       30.72      2.21 o 
   5   5  11        1.96        1.44      0.91 o 
   6   5  11        9.89        9.09      1.44 o 
  -2   6  11        2.23        1.40      0.46 o 
  -1   6  11       16.18       17.69      0.96 o 
   0   6  11        7.17        6.83      0.65 o 
   1   6  11      101.23       92.97      4.57 o 
   2   6  11       64.81       65.04      3.54 o 
   3   6  11       12.44       10.47      1.43 o 
   4   6  11        8.06        6.85      1.24 o 
   5   6  11       31.02       28.57      2.18 o 
   6   6  11       29.87       29.11      2.30 o 
  -2   7  11        1.32        0.18      0.84 o 
  -1   7  11       33.92       37.47      2.58 o 
   0   7  11        9.10       12.10      1.53 o 
   1   7  11        1.72        0.12      0.94 o 
   2   7  11        3.04        6.04      1.19 o 
   3   7  11       27.14       22.03      1.86 o 
   4   7  11       48.80       45.16      2.86 o 
   5   7  11       33.20       33.57      2.38 o 
   0   8  11        0.20        0.55      0.91 o 
   1   8  11        1.89        1.16      1.00 o 
   2   8  11       11.85       10.23      1.56 o 
   3   8  11       47.00       44.80      2.80 o 
   4   8  11       25.79       23.50      1.98 o 
  -1  -6  12        0.81       -0.21      0.61 o 
   0  -6  12        1.22        0.82      0.64 o 
  -2  -5  12        6.78        4.19      0.77 o 
  -1  -5  12       14.15       14.98      1.16 o 
   0  -5  12       34.55       39.05      1.90 o 
   1  -5  12        7.52       11.13      1.00 o 
   2  -5  12        2.56        2.23      0.90 o 
   3  -5  12        1.66        2.12      0.95 o 
  -3  -4  12        9.14        7.43      0.87 o 
  -2  -4  12       24.45       22.90      1.35 o 
  -1  -4  12        5.17        7.59      0.84 o 
   0  -4  12        8.00        7.20      0.76 o 
   1  -4  12       10.59        9.22      0.88 o 
   2  -4  12        6.22        5.03      1.06 o 
   3  -4  12        1.68        1.04      0.83 o 
   4  -4  12        0.03        1.40      0.93 o 
  -3  -3  12        0.79        0.60      0.54 o 
  -2  -3  12        1.59        1.89      0.60 o 
  -1  -3  12        1.23        1.48      0.55 o 
   0  -3  12       17.27       16.77      1.10 o 
   1  -3  12       10.50       14.17      0.82 o 
   2  -3  12        4.07        4.68      0.99 o 
   3  -3  12        6.41        7.68      1.22 o 
   4  -3  12        0.01        0.25      0.81 o 
   5  -3  12        2.71        2.85      1.02 o 
  -4  -2  12        4.49        5.17      0.73 o 
  -3  -2  12        4.12        4.32      0.66 o 
  -2  -2  12        5.39        5.22      0.67 o 
  -1  -2  12       15.67       21.39      1.20 o 
   0  -2  12       50.09       41.30      1.84 o 
   1  -2  12       25.48       27.52      1.10 o 
   2  -2  12       15.72       13.66      1.41 o 
   3  -2  12        1.97        1.68      0.82 o 
   4  -2  12        1.29        0.97      0.90 o 
   5  -2  12        0.50       -0.37      0.90 o 
  -4  -1  12        3.88        3.48      0.63 o 
  -3  -1  12        6.44        9.92      0.92 o 
  -2  -1  12        5.05        3.21      0.56 o 
  -1  -1  12       13.84       13.18      0.94 o 
   0  -1  12        0.07        0.02      0.30 o 
   1  -1  12        0.10        0.15      0.32 o 
   2  -1  12        0.53        0.15      0.72 o 
   3  -1  12        6.18        4.57      0.95 o 
   4  -1  12        2.15        1.85      0.93 o 
   5  -1  12        7.03        6.99      1.28 o 
   6  -1  12        0.15       -0.52      0.81 o 
  -4   0  12        5.83        6.17      0.79 o 
  -3   0  12       64.06       62.68      2.64 o 
  -2   0  12        3.22        4.16      0.63 o 
  -1   0  12       18.06       18.86      1.12 o 
   0   0  12        7.13        7.68      0.60 o 
   1   0  12       26.39       23.89      0.99 o 
   2   0  12        8.83        6.78      0.57 o 
   3   0  12        7.00        5.34      1.06 o 
   4   0  12        4.07        3.63      1.01 o 
   5   0  12       12.26       10.81      1.41 o 
   6   0  12       29.96       29.98      2.24 o 
  -4   1  12        1.44        1.37      0.58 o 
  -3   1  12       13.40       15.80      1.12 o 
  -2   1  12        2.85        3.91      0.63 o 
  -1   1  12       28.11       22.62      1.46 o 
   0   1  12       11.36       11.02      0.67 o 
   1   1  12        8.14        7.27      0.59 o 
   2   1  12        6.90        8.87      0.76 o 
   3   1  12        4.51        5.02      1.02 o 
   4   1  12       25.54       29.36      2.16 o 
   5   1  12       10.24        9.82      1.36 o 
   6   1  12        1.57        1.29      1.01 o 
  -3   2  12        6.69        5.58      0.74 o 
  -2   2  12        0.29        0.03      0.46 o 
  -1   2  12        0.29       -0.04      0.35 o 
   0   2  12       34.98       33.61      1.26 o 
   1   2  12       46.56       44.87      1.55 o 
   2   2  12        1.29        0.80      0.73 o 
   3   2  12        1.59        0.37      0.82 o 
   4   2  12        1.98        1.37      0.94 o 
   5   2  12        1.48        0.16      0.94 o 
   6   2  12        7.80        8.60      1.43 o 
  -3   3  12        0.58        0.43      0.48 o 
  -2   3  12        2.71        4.62      0.70 o 
   0   3  12       42.01       41.06      1.47 o 
   1   3  12       17.64       12.77      0.75 o 
   2   3  12       64.29       63.60      2.04 o 
   3   3  12        3.74        6.10      1.15 o 
   4   3  12        0.59        0.01      0.79 o 
   5   3  12        1.12        1.03      0.95 o 
   6   3  12       11.23        6.89      1.31 o 
  -3   4  12        3.27        3.97      0.71 o 
  -2   4  12        3.13        2.52      0.53 o 
  -1   4  12        8.48        6.56      0.65 o 
   0   4  12        1.23        0.75      0.39 o 
   1   4  12        4.15        7.51      0.60 o 
   2   4  12       21.05       21.48      1.00 o 
   3   4  12        0.63        0.95      0.92 o 
   4   4  12        1.47        1.03      0.90 o 
   5   4  12       24.45       26.24      2.21 o 
   6   4  12       12.37       14.53      1.67 o 
  -2   5  12       21.29       22.15      1.09 o 
  -1   5  12        4.38        7.18      0.68 o 
   1   5  12        2.16        3.40      0.49 o 
   2   5  12       13.66       13.71      0.80 o 
   3   5  12        9.86        8.38      1.29 o 
   4   5  12        0.09        0.02      0.81 o 
   5   5  12        1.30        2.19      1.00 o 
   6   5  12        0.69        0.95      0.98 o 
  -1   6  12        1.45        0.53      0.47 o 
   0   6  12        0.86        1.03      0.46 o 
   1   6  12        4.12        3.47      0.96 o 
   2   6  12        0.01        0.13      0.75 o 
   3   6  12        1.64        2.18      0.99 o 
   4   6  12        1.66        0.49      0.85 o 
   5   6  12        3.33        2.99      1.12 o 
   0   7  12        0.34       -0.10      0.92 o 
   1   7  12        1.83        3.71      1.20 o 
   2   7  12       13.59       14.04      1.63 o 
   3   7  12        9.02        7.58      1.33 o 
   4   7  12       24.05       27.99      2.25 o 
   2   8  12       13.54       11.23      1.58 o 
  -1  -5  13       11.20       13.88      1.17 o 
   0  -5  13        4.33        5.19      0.78 o 
  -2  -4  13        3.28        3.23      0.73 o 
  -1  -4  13        0.04        0.16      0.51 o 
   0  -4  13       14.69       13.86      1.09 o 
   1  -4  13       15.68       17.29      1.15 o 
   2  -4  13        6.50        8.83      1.27 o 
   3  -4  13        3.45        3.14      1.06 o 
  -2  -3  13       30.21       27.72      1.55 o 
  -1  -3  13       25.98       27.92      1.52 o 
   0  -3  13        0.36        1.13      0.51 o 
   1  -3  13        0.02        0.49      0.45 o 
   2  -3  13        8.61        7.68      1.17 o 
   3  -3  13       13.81       13.14      1.55 o 
   4  -3  13        0.30        0.65      0.93 o 
  -3  -2  13        8.55        9.91      0.96 o 
  -2  -2  13       13.83       12.67      0.97 o 
  -1  -2  13        7.52       11.99      0.97 o 
   0  -2  13        8.93       10.41      0.88 o 
   1  -2  13       24.22       23.06      1.03 o 
   2  -2  13        2.28        1.75      0.85 o 
   3  -2  13        2.90        2.71      0.96 o 
   4  -2  13       16.41       16.74      1.75 o 
  -3  -1  13        1.88        3.35      0.67 o 
  -2  -1  13       16.16       15.78      1.11 o 
  -1  -1  13       16.09       15.46      1.05 o 
   0  -1  13        5.82        4.39      0.61 o 
   1  -1  13       13.40       14.03      0.80 o 
   2  -1  13       15.27       14.71      1.55 o 
   3  -1  13       41.84       39.47      2.52 o 
   4  -1  13       10.34       12.68      1.48 o 
   5  -1  13        1.31        0.73      0.96 o 
  -3   0  13        2.37        0.14      0.49 o 
  -2   0  13        0.46        0.12      0.46 o 
  -1   0  13        0.67        0.75      0.48 o 
   0   0  13       13.28       14.40      0.82 o 
   1   0  13       87.51       92.28      2.77 o 
   2   0  13       19.09       20.89      1.70 o 
   3   0  13        0.04       -0.29      0.78 o 
   4   0  13        0.11        0.23      0.83 o 
   5   0  13        0.00        0.47      0.90 o 
  -3   1  13        7.27       10.75      1.00 o 
  -2   1  13       30.22       34.53      1.70 o 
  -1   1  13       59.20       58.33      2.46 o 
   0   1  13       19.00       19.80      0.96 o 
   1   1  13        0.35        0.43      0.50 o 
   2   1  13        0.11       -1.04      0.69 o 
   3   1  13        0.05       -0.53      0.68 o 
   4   1  13        0.24        1.24      0.96 o 
   5   1  13        6.46        6.03      1.23 o 
  -2   2  13        5.50        5.88      0.76 o 
  -1   2  13        1.06        0.47      0.47 o 
   0   2  13        4.82        4.22      0.52 o 
   1   2  13        0.92       -0.19      0.36 o 
   2   2  13        4.54        3.61      0.48 o 
   3   2  13        2.35        2.10      0.97 o 
   4   2  13       30.89       27.40      2.09 o 
   5   2  13       11.88       13.60      1.60 o 
  -2   3  13        7.30        8.32      0.85 o 
  -1   3  13        6.13        2.90      2.38 o 
   0   3  13        7.14       10.91      0.76 o 
   1   3  13       13.15       12.06      0.78 o 
   2   3  13       14.31       14.90      0.84 o 
   3   3  13       36.36       37.90      2.56 o 
   4   3  13       20.72       19.21      1.93 o 
   5   3  13        3.43        3.43      1.13 o 
  -2   4  13        0.48        0.63      0.54 o 
  -1   4  13       10.41        8.89      0.77 o 
   0   4  13       47.11       48.69      1.72 o 
   1   4  13       37.66       43.30      1.56 o 
   2   4  13        0.16       -0.50      0.39 o 
   3   4  13        1.77        1.49      1.01 o 
   4   4  13        0.24       -0.45      0.87 o 
   5   4  13        2.45        2.23      1.03 o 
  -1   5  13       37.11       46.19      1.74 o 
   1   5  13        2.41        2.48      0.48 o 
   2   5  13        0.11        0.07      0.38 o 
   3   5  13        3.19        3.03      1.01 o 
   4   5  13        4.38        3.13      1.09 o 
   5   5  13       23.61       28.99      2.38 o 
   0   6  13        0.71        1.63      0.48 o 
   2   6  13       19.92       21.97      1.91 o 
   3   6  13       34.10       39.18      2.70 o 
   4   6  13        4.75        4.83      1.21 o 
   0  -3  14        9.95       12.31      1.00 o 
   2  -3  14        0.02        0.95      0.81 o 
  -1  -2  14        0.02       -0.36      0.46 o 
   0  -2  14        6.43        5.58      0.67 o 
   1  -2  14        2.53        3.15      0.57 o 
   2  -2  14        1.84        0.45      0.80 o 
   3  -2  14        5.09        6.41      1.19 o 
  -1  -1  14        1.82        0.69      0.46 o 
   0  -1  14        0.17        0.57      0.46 o 
   1  -1  14       15.36       18.67      1.11 o 
   2  -1  14       34.17       33.87      2.32 o 
   3  -1  14       23.72       27.89      2.16 o 
   4  -1  14        4.36        4.60      1.16 o 
  -1   0  14       22.92       29.27      1.56 o 
   0   0  14       23.37       28.30      1.48 o 
   1   0  14        9.65        9.85      0.72 o 
   2   0  14        5.34        4.60      1.11 o 
   3   0  14        0.01       -0.38      0.81 o 
   4   0  14        3.01        3.48      1.07 o 
  -1   1  14       30.01       32.20      1.65 o 
   0   1  14       12.94       13.87      1.01 o 
   1   1  14        0.00       -0.04      0.37 o 
   2   1  14        2.23        3.06      1.05 o 
   3   1  14        0.93        1.05      0.86 o 
   4   1  14        1.07       -0.37      0.89 o 
  -1   2  14        0.06       -0.68      0.45 o 
   0   2  14        3.64        3.86      0.85 o 
   1   2  14        6.48        8.93      0.72 o 
   2   2  14        6.90        5.49      1.15 o 
   3   2  14       13.37       12.23      1.56 o 
   4   2  14       14.75       16.89      1.83 o 
  -1   3  14        0.93        1.51      0.58 o 
   0   3  14        0.36        1.47      0.46 o 
   1   3  14        7.87        7.67      0.67 o 
   2   3  14       43.73       46.25      2.93 o 
   3   3  14        9.91       11.51      1.56 o 
   4   3  14        0.00        0.68      0.98 o 
   0   4  14       16.05       17.34      0.94 o 
   1   4  14        8.63        8.79      0.72 o 
   2   4  14        3.94        4.23      0.55 o 
   3   4  14        0.62        1.48      1.03 o 
   4   4  14        7.03        6.58      1.38 o 
   1   5  14        1.16        0.93      0.44 o 
   2   5  14        0.75        0.43      0.41 o 
   3   5  14        9.15       10.96      1.60 o 
   1   0  15        4.67        4.54      0.66 o 
   1   1  15        0.64       -0.02      0.57 o 
   2   1  15        6.41        4.40      1.15 o 
                                                 
